# Supplementary material for: Integrating multi-omics, machine learning, and molecular dynamics simulations to identify glutamate metabolism-related biomarkers and drug candidates in rheumatoid arthritis
Source: Front Mol Biosci. 2026 Apr 29;13:1834429. doi: 10.3389/fmolb.2026.1834429 (PMC13167439; doi:10.3389/fmolb.2026.1834429)
Supplement: Supplementary file 1 [file Table2.xlsx]

## Sheet: Top150_Up
Gene symbol	logFC	AveExpr	t	P.Value	adj.P.Val	B	regulation
MMP1	3.86883	9.24171	7.12498	5.33969e-10	1.78322e-08	12.5053	up
CXCL10	2.9336	8.51985	12.1089	2.41642e-19	2.40299e-16	33.5815	up
LCK	2.55346	6.91573	8.96385	1.70239e-13	1.97876e-11	20.393	up
CD79A	2.41476	7.09963	9.6344	9.06937e-15	1.65655e-12	23.2684	up
HLA-DQA1	2.33485	11.1246	11.1598	1.28233e-17	6.37604e-15	29.6973	up
GZMB	2.21696	6.44669	7.61996	6.19006e-11	2.93775e-09	14.6141	up
SDC1	2.03089	8.36831	9.75448	5.37706e-15	1.06944e-12	23.7809	up
CD38	2.00408	6.98892	7.07212	6.71314e-10	2.14581e-08	12.2814	up
CD247	1.98467	6.9345	9.06497	1.09278e-13	1.30405e-11	20.8277	up
IL2RG	1.90961	8.48459	9.53944	1.37208e-14	2.317e-12	22.8624	up
MMP3	1.85348	11.481	5.11686	2.306e-06	2.38598e-05	4.35857	up
CCL5	1.85124	8.26016	9.67612	7.56247e-15	1.41009e-12	23.4465	up
CCR5	1.82099	7.52158	9.16002	7.20586e-14	9.38265e-12	21.2361	up
COL1A1	1.80302	11.67	6.1309	3.72144e-08	6.8392e-07	8.36231	up
CD19	1.78307	6.38237	7.4728	1.17687e-10	4.83164e-09	13.9851	up
SEMA4D	1.75307	7.03525	7.48577	1.11213e-10	4.65871e-09	14.0404	up
IL7R	1.73003	8.10922	7.39144	1.6778e-10	6.5861e-09	13.6379	up
CD8A	1.68776	7.43126	8.41728	1.87604e-12	1.49916e-10	18.0401	up
KIF11	1.68439	5.07832	7.47005	1.1911e-10	4.86774e-09	13.9733	up
CORO1A	1.63799	8.38986	7.09355	6.11839e-10	1.98404e-08	12.3721	up
TNFSF11	1.5583	5.8083	6.98029	9.98451e-10	2.93952e-08	11.8933	up
TOP2A	1.53946	5.92106	6.85583	1.70743e-09	4.64484e-08	11.3689	up
PDK1	1.53105	4.77259	6.47128	8.84718e-09	2.0097e-07	9.7626	up
CA2	1.50892	5.83579	5.31798	1.03994e-06	1.21348e-05	5.12846	up
PSMB9	1.45403	10.0089	13.3722	1.43477e-21	4.28039e-18	38.5832	up
PRKCZ	1.41408	4.85903	4.93009	4.77518e-06	4.49872e-05	3.65635	up
CCR2	1.39505	7.46895	8.06682	8.7412e-12	5.71049e-10	16.5318	up
SLC39A8	1.39231	8.42205	7.29158	2.59102e-10	9.46516e-09	13.2127	up
SPP1	1.39033	10.0722	4.53889	2.10658e-05	0.000161282	2.22987	up
CD3G	1.36577	4.15132	5.70012	2.2177e-07	3.21172e-06	6.62651	up
CYFIP2	1.35019	6.87975	8.93335	1.94605e-13	2.20471e-11	20.2619	up
ZAP70	1.34782	5.72651	6.08035	4.59801e-08	8.26349e-07	8.15636	up
TAP1	1.3323	8.92522	9.23512	5.18673e-14	7.14245e-12	21.5585	up
UCP2	1.32173	10.9637	9.48228	1.76078e-14	2.86527e-12	22.6179	up
TYMS	1.31908	8.24085	7.40636	1.57219e-10	6.19872e-09	13.7016	up
KIF23	1.27813	2.73889	4.688	1.20462e-05	9.90935e-05	2.76609	up
ALOX5	1.27788	9.36175	8.17025	5.5514e-12	3.76402e-10	16.9767	up
GABBR1	1.27266	9.20193	6.89345	1.45211e-09	4.04872e-08	11.5272	up
BSCL2	1.26715	7.54891	6.13522	3.6547e-08	6.73037e-07	8.37993	up
PTPRC	1.23827	9.53783	7.42599	1.44329e-10	5.71569e-09	13.7853	up
SCN9A	1.23622	4.00329	4.43969	3.04038e-05	0.000217865	1.87853	up
CYP27A1	1.22468	7.39586	4.48741	2.54976e-05	0.000187555	2.04697	up
CD40LG	1.21786	4.37255	4.52326	2.23261e-05	0.000168623	2.1742	up
PRKCB	1.20932	7.80673	7.4854	1.11393e-10	4.65871e-09	14.0389	up
IDO1	1.20073	6.89905	6.88	1.5387e-09	4.26359e-08	11.4706	up
IL15	1.19116	7.71116	11.2563	8.52604e-18	4.48871e-15	30.0967	up
RAD51	1.18608	5.38262	6.46905	8.93121e-09	2.02292e-07	9.75338	up
PLA2G7	1.1835	5.43748	5.51661	4.6808e-07	6.15171e-06	5.90172	up
MMP9	1.17846	8.91554	3.33263	0.00133652	0.00523955	-1.6982	up
CDK5	1.1469	6.3356	4.70652	1.12317e-05	9.31637e-05	2.83335	up
ITGB2	1.11407	10.3262	8.27513	3.50263e-12	2.59079e-10	17.4281	up
STAT1	1.11296	10.9397	11.0735	1.8492e-17	8.71071e-15	29.3389	up
CSF2RB	1.10714	9.36603	7.36874	1.85213e-10	7.1144e-09	13.5412	up
APOL1	1.09714	8.25835	5.37378	8.31964e-07	1.00083e-05	5.34445	up
PRF1	1.08413	7.289	5.77666	1.61995e-07	2.48689e-06	6.93156	up
SERPINA1	1.0825	10.0148	4.74767	9.60873e-06	8.16697e-05	2.98333	up
TDO2	1.07628	6.38901	4.80724	7.6574e-06	6.69275e-05	3.20164	up
TK1	1.02904	6.00493	4.1337	9.18185e-05	0.000546757	0.824018	up
CTSC	1.02859	10.396	7.44062	1.35415e-10	5.38649e-09	13.8477	up
PLCG2	1.02837	8.56295	11.9397	4.86893e-19	3.63141e-16	32.8968	up
TNFSF10	1.02509	10.025	9.46354	1.91089e-14	3.05401e-12	22.5376	up
UGT2B4	1.004	1.25369	3.36677	0.00120081	0.00482158	-1.59856	up
IDH2	1.00224	8.30345	6.656	4.02472e-09	9.92321e-08	10.5313	up
GGH	1.00046	6.36665	7.91678	1.68801e-11	9.6844e-10	15.8869	up
RYR1	0.999778	5.60652	5.33272	9.80481e-07	1.15617e-05	5.18544	up
PSMB8	0.998578	9.35315	8.56543	9.78595e-13	8.58669e-11	18.6782	up
CXCR4	0.982938	10.4188	6.23079	2.44653e-08	4.7601e-07	8.77088	up
ENTPD1	0.946684	8.99311	9.44168	2.10225e-14	3.28019e-12	22.4441	up
TFRC	0.938365	10.0315	4.2633	5.77839e-05	0.000376943	1.26512	up
JAK2	0.933285	7.65409	7.55332	8.28179e-11	3.65133e-09	14.3291	up
KMO	0.921871	6.65006	6.06307	4.94221e-08	8.7938e-07	8.08609	up
COL3A1	0.904424	12.6938	5.84307	1.23214e-07	1.97628e-06	7.19748	up
CYBA	0.899685	10.7064	6.70124	3.31617e-09	8.36729e-08	10.7204	up
EZH2	0.894414	4.87859	3.24379	0.00176049	0.00663728	-1.954	up
PIK3CD	0.893413	8.40544	6.26427	2.12484e-08	4.28318e-07	8.90826	up
AMPD1	0.87048	5.49994	5.07803	2.68537e-06	2.73115e-05	4.21152	up
HLA-DPB1	0.866992	12.2332	6.61043	4.89013e-09	1.17337e-07	10.3412	up
BUB1B	0.864677	6.13934	6.26943	2.07906e-08	4.2378e-07	8.92948	up
PLEK	0.863579	8.98589	5.29958	1.11909e-06	1.28574e-05	5.05748	up
TYMP	0.855079	9.6867	5.1426	2.08405e-06	2.18667e-05	4.45632	up
WT1	0.854998	3.74627	3.45444	0.000909322	0.00379768	-1.33923	up
XBP1	0.81323	10.4384	4.72646	1.04145e-05	8.73565e-05	2.90594	up
KCNJ2	0.81135	7.21878	4.7813	8.45435e-06	7.29667e-05	3.1064	up
KYNU	0.80284	9.52496	5.71592	2.07867e-07	3.05486e-06	6.68938	up
NLRP3	0.802602	6.01538	3.95939	0.000169075	0.000923825	0.244357	up
ABCC4	0.795009	6.495	6.47883	8.56757e-09	1.95612e-07	9.79393	up
AMPD3	0.791402	7.76134	5.38674	7.89843e-07	9.56576e-06	5.39476	up
KCNK2	0.790266	6.07499	3.41627	0.00102689	0.00421641	-1.45273	up
DCK	0.787084	7.09952	7.61945	6.20374e-11	2.93775e-09	14.612	up
INSIG2	0.785282	7.67417	7.7819	3.04812e-11	1.62385e-09	15.308	up
IL18	0.782855	6.19695	4.16967	8.08046e-05	0.000494327	0.945612	up
NDP	0.780321	7.21495	2.81321	0.00625452	0.0191443	-3.11778	up
CBR1	0.776319	7.41706	5.15849	1.95758e-06	2.07341e-05	4.5168	up
ATXN1	0.775187	8.64399	7.6948	4.46259e-11	2.24383e-09	14.9346	up
MARCKS	0.76849	10.0617	5.72722	1.98458e-07	2.93587e-06	6.73436	up
FAS	0.767691	8.28412	7.12921	5.2427e-10	1.76399e-08	12.5232	up
CSF1R	0.767247	9.42486	4.81243	7.50683e-06	6.59334e-05	3.22075	up
GCH1	0.764836	8.44054	4.11393	9.84717e-05	0.000580581	0.757488	up
CCR1	0.747872	10.1401	5.08393	2.62406e-06	2.67792e-05	4.23381	up
P2RX7	0.744957	6.66046	4.16472	8.22415e-05	0.000500722	0.928834	up
CASP1	0.743874	9.11841	7.35786	1.94199e-10	7.42771e-09	13.4948	up
SRD5A1	0.742923	6.25463	7.08025	6.48105e-10	2.07905e-08	12.3158	up
SSR4	0.742019	11.2628	6.25181	2.2393e-08	4.43402e-07	8.85713	up
PRKACB	0.739222	9.4263	7.44452	1.33131e-10	5.34314e-09	13.8644	up
FUT8	0.737958	7.42214	5.06494	2.82652e-06	2.85845e-05	4.16207	up
CDK1	0.720134	6.59071	5.82815	1.31041e-07	2.09058e-06	7.13762	up
KIF5C	0.717498	6.94118	4.33678	4.42944e-05	0.000299422	1.51884	up
SLC7A7	0.715523	9.97204	5.76325	1.71171e-07	2.60099e-06	6.87803	up
IFIH1	0.71343	6.69051	5.76112	1.72677e-07	2.61942e-06	6.86952	up
LBR	0.708123	8.88258	6.17776	3.05743e-08	5.72469e-07	8.55372	up
PIK3CG	0.70584	4.90749	3.60631	0.000556055	0.00251094	-0.878682	up
MAOB	0.705235	9.18241	2.38208	0.0197432	0.0493718	-4.14712	up
IL2RA	0.701857	6.40787	4.43588	3.0833e-05	0.000220249	1.86512	up
SMPD2	0.700678	5.97396	4.43586	3.08348e-05	0.000220249	1.86507	up
F13A1	0.700266	11.2195	3.319	0.00139467	0.00543653	-1.73779	up
BCL2	0.690255	7.71498	4.86394	6.16196e-06	5.54824e-05	3.41076	up
CYBB	0.689632	9.75659	3.68922	0.000422897	0.00200294	-0.621424	up
HLA-DRB1	0.687025	13.2112	7.20391	3.79199e-10	1.31544e-08	12.8401	up
IL1RN	0.685458	7.52599	2.779	0.00688275	0.0206767	-3.20459	up
BCL11A	0.685391	6.72986	5.36911	8.4766e-07	1.01696e-05	5.32636	up
ADORA2A	0.681108	6.3393	5.62691	2.99069e-07	4.17913e-06	6.33624	up
RPE65	0.681082	1.75879	2.1293	0.0365018	0.0812058	-4.68233	up
HMGA1	0.670183	7.79569	3.98043	0.000157187	0.000868943	0.313462	up
DMXL2	0.668986	8.54206	4.89627	5.44096e-06	4.98441e-05	3.5306	up
RS1	0.664281	4.74966	3.87975	0.000222386	0.00116795	-0.0150915	up
HNMT	0.663387	9.50956	5.04813	3.01851e-06	3.02866e-05	4.09865	up
BTK	0.660484	7.59248	5.49124	5.18636e-07	6.68846e-06	5.8023	up
EZR	0.651937	9.59384	5.95513	7.74727e-08	1.30958e-06	7.64866	up
FBP1	0.651332	9.46897	3.59623	0.000574731	0.00258225	-0.909686	up
INPP4A	0.650767	7.58903	5.23057	1.47228e-06	1.6168e-05	4.79217	up
WAS	0.647706	10.4699	6.34576	1.50631e-08	3.20225e-07	9.24361	up
PAK1	0.643413	5.32427	4.67243	1.27754e-05	0.00010442	2.70965	up
EDNRA	0.642942	8.29237	3.97505	0.000160147	0.000882584	0.295773	up
CHRNA4	0.640636	5.17931	4.13393	9.17426e-05	0.000546669	0.824805	up
GRIN2A	0.639422	5.5343	3.13212	0.00247265	0.0087958	-2.26812	up
ABCG1	0.636623	7.96104	5.71095	2.12148e-07	3.08736e-06	6.66958	up
PIK3CB	0.634009	7.88041	6.92666	1.25846e-09	3.62162e-08	11.667	up
PPP1R3A	0.631991	3.01443	2.82612	0.00603148	0.0185888	-3.0848	up
MTM1	0.619579	5.82234	4.0307	0.000131934	0.000748769	0.479587	up
KCNA3	0.612671	3.86767	2.68003	0.00903986	0.0258984	-3.45087	up
BLVRA	0.607896	9.88639	7.93076	1.58772e-11	9.25969e-10	15.9469	up
TRRAP	0.604885	8.05854	6.92183	1.28496e-09	3.66364e-08	11.6467	up
TMPO	0.602989	6.8829	5.67101	2.49807e-07	3.57152e-06	6.51093	up
SPAST	0.60073	6.33771	6.2682	2.08992e-08	4.24145e-07	8.92441	up
DPYS	0.598015	4.75852	3.2267	0.00185534	0.00692177	-2.00262	up
PDYN	0.595551	3.56022	2.77891	0.00688454	0.0206767	-3.20483	up
F2R	0.594725	6.47214	3.34943	0.00126804	0.0050261	-1.64926	up
CD4	0.594266	9.34589	3.34389	0.00129026	0.00509611	-1.66543	up
HLA-DQB1	0.588345	12.9489	4.85526	6.37064e-06	5.69603e-05	3.3787	up
KCNQ1	0.586829	7.05	3.84166	0.000253249	0.00130488	-0.137938	up

## Sheet: Top150_Down
Gene symbol	logFC	AveExpr	t	P.Value	adj.P.Val	B	regulation
PCK1	-3.53197	5.25598	-5.82437	1.33099e-07	2.11588e-06	7.12247	down
APOD	-2.86476	9.59817	-7.56151	7.99104e-11	3.54059e-09	14.3641	down
PLIN1	-2.71932	6.85254	-4.36378	4.01472e-05	0.000275934	1.61275	down
ADH1B	-2.48003	7.5099	-4.40192	3.4925e-05	0.000244012	1.74594	down
ADIPOQ	-2.252	7.21764	-4.05793	0.000119939	0.000690766	0.570085	down
NR4A2	-2.02697	7.50251	-7.15688	4.65017e-10	1.60073e-08	12.6405	down
ADH1C	-1.95552	5.25814	-4.96565	4.161e-06	4.0001e-05	3.78904	down
MAOA	-1.94949	8.96372	-6.44138	1.0045e-08	2.22531e-07	9.63874	down
CYP4B1	-1.84935	5.38272	-3.07339	0.00294745	0.0101852	-2.42994	down
EGR1	-1.79225	10.6639	-8.95231	1.79078e-13	2.0548e-11	20.3434	down
PDK4	-1.69665	6.86322	-3.93574	0.000183474	0.000991003	0.166937	down
NR4A1	-1.69247	8.25621	-7.01289	8.67327e-10	2.64934e-08	12.0309	down
FOS	-1.6628	11.0554	-5.10757	2.39168e-06	2.46608e-05	4.32334	down
SERPINA3	-1.60455	8.60049	-7.47811	1.14994e-10	4.74285e-09	14.0077	down
PTGS2	-1.59645	6.2712	-5.65473	2.66982e-07	3.79888e-06	6.44639	down
GPD1	-1.56673	5.63004	-2.99826	0.00367864	0.012308	-2.63348	down
SLC19A2	-1.55931	7.11511	-7.30993	2.39225e-10	8.88407e-09	13.2908	down
HP	-1.546	6.08484	-4.29491	5.15534e-05	0.000341527	1.37396	down
SOCS3	-1.53276	7.98502	-7.61346	6.36856e-11	2.98422e-09	14.5863	down
RBP4	-1.49396	8.65346	-4.35736	4.10985e-05	0.000281217	1.59037	down
LEP	-1.46959	4.12004	-2.84976	0.00564185	0.0176062	-3.02409	down
CDKN1A	-1.42022	9.71423	-9.08499	1.00098e-13	1.21324e-11	20.9138	down
EGFR	-1.38863	8.35033	-10.2717	5.71748e-16	1.46204e-13	25.9778	down
IL1R1	-1.36519	10.5955	-10.7126	8.60498e-17	3.20894e-14	27.8332	down
ACACB	-1.35983	8.00363	-5.89122	1.00977e-07	1.65521e-06	7.39097	down
JUN	-1.33646	10.7827	-7.45806	1.25504e-10	5.10572e-09	13.9221	down
BMP4	-1.33407	5.79598	-4.4774	2.64582e-05	0.000193149	2.01157	down
MYC	-1.31005	9.75678	-7.87065	2.06628e-11	1.14156e-09	15.6888	down
FASN	-1.30537	8.08703	-6.32253	1.66167e-08	3.48253e-07	9.14791	down
SLC16A7	-1.29566	6.87748	-7.2594	2.97994e-10	1.07542e-08	13.0758	down
EDNRB	-1.27742	7.46786	-9.1639	7.08446e-14	9.38265e-12	21.2527	down
PHKA1	-1.27547	4.61606	-5.06776	2.79552e-06	2.83351e-05	4.17272	down
IL6	-1.2367	8.35754	-3.0248	0.00340308	0.0115457	-2.56204	down
ENPP1	-1.23533	7.76245	-6.51756	7.26623e-09	1.69356e-07	9.95468	down
PNMT	-1.23463	5.21986	-7.03161	7.99891e-10	2.47717e-08	12.1101	down
ATP1A2	-1.22945	6.13583	-4.55029	2.01909e-05	0.000155382	2.27052	down
NTRK2	-1.20745	7.78366	-7.75746	3.39235e-11	1.77553e-09	15.2031	down
LPL	-1.1868	8.83177	-4.04055	0.00012747	0.000727121	0.512262	down
LIPE	-1.18458	6.65585	-4.12652	9.4183e-05	0.000558607	0.799834	down
ELANE	-1.17123	4.0742	-4.3714	3.90471e-05	0.000269654	1.63929	down
AGTR1	-1.16648	8.66067	-4.91673	5.0281e-06	4.67237e-05	3.60662	down
KLF4	-1.16535	11.2395	-7.05671	7.17627e-10	2.27757e-08	12.2162	down
AKT2	-1.15969	5.1258	-4.5486	2.03185e-05	0.000156095	2.26449	down
MYH11	-1.14624	9.28339	-3.30601	0.00145224	0.0056315	-1.77538	down
GPX3	-1.1219	12.4918	-8.92422	2.02554e-13	2.26608e-11	20.2226	down
APOB	-1.11468	6.10521	-4.85947	6.26863e-06	5.62167e-05	3.39424	down
FAH	-1.11102	8.02587	-8.80676	3.39149e-13	3.4493e-11	19.7172	down
HBA1	-1.1109	10.4811	-2.96904	0.00400599	0.0132106	-2.71157	down
VEGFA	-1.10848	9.08752	-4.75634	9.29727e-06	7.94753e-05	3.01501	down
ACADL	-1.10416	4.69584	-3.69456	0.000415449	0.00197868	-0.604705	down
FOXC2	-1.10176	4.73277	-4.41036	3.3861e-05	0.000237691	1.77552	down
PENK	-1.09785	6.48443	-4.05427	0.000121488	0.000698341	0.557897	down
LAMA3	-1.09459	6.05137	-3.84284	0.000252236	0.0013016	-0.134152	down
SLC6A3	-1.07314	6.21929	-4.08542	0.00010889	0.000635311	0.661891	down
SCD	-1.07157	8.67556	-4.70129	1.1456e-05	9.46601e-05	2.81435	down
NLGN1	-1.06716	3.39957	-3.43417	0.000970063	0.00401575	-1.39961	down
AASS	-1.06326	5.86309	-7.32485	2.24198e-10	8.46655e-09	13.3542	down
PNPLA2	-1.06137	9.49591	-6.00693	6.24587e-08	1.0668e-06	7.85825	down
AOC3	-1.05291	8.30454	-5.03406	3.18892e-06	3.17403e-05	4.04565	down
SLPI	-1.02872	8.03881	-4.869	6.04317e-06	5.45226e-05	3.4295	down
ENO3	-1.02096	4.6546	-3.60878	0.000551575	0.00249449	-0.871089	down
CRYAB	-1.02033	9.99064	-4.70273	1.13936e-05	9.44188e-05	2.8196	down
CES1	-1.0004	7.75255	-4.39384	3.59725e-05	0.000250743	1.71768	down
AR	-0.992545	6.33772	-8.32809	2.77578e-12	2.12335e-10	17.6561	down
NAALAD2	-0.989765	3.72658	-3.55735	0.000652497	0.00287772	-1.02869	down
SLC2A4	-0.982905	4.17254	-5.70138	2.20626e-07	3.20033e-06	6.63153	down
LDLR	-0.979341	8.52735	-5.30128	1.11152e-06	1.27867e-05	5.06405	down
PPARG	-0.97669	7.30319	-5.61156	3.18364e-07	4.40934e-06	6.27557	down
GJB1	-0.969375	5.88215	-5.47666	5.50085e-07	7.04329e-06	5.74524	down
CASQ2	-0.95371	5.55347	-2.8117	0.00628104	0.0191927	-3.12162	down
PRODH2	-0.935961	5.9241	-6.54783	6.38739e-09	1.50045e-07	10.0805	down
SIX3	-0.92323	7.36526	-4.80889	7.60918e-06	6.66172e-05	3.20772	down
HBB	-0.917334	10.8858	-2.53078	0.0134703	0.0360957	-3.80827	down
CXCL8	-0.914559	9.01433	-2.0719	0.0417028	0.0904977	-4.79649	down
TF	-0.90646	6.33452	-4.48261	2.59533e-05	0.000190189	2.03001	down
NPAS2	-0.901265	6.95596	-5.92028	8.95263e-08	1.48107e-06	7.50801	down
AGT	-0.899532	7.54472	-5.12606	2.22413e-06	2.31734e-05	4.39348	down
IL13	-0.883352	5.61511	-4.01265	0.000140518	0.000790104	0.41977	down
CACNB2	-0.87208	5.39336	-5.39626	7.60241e-07	9.28261e-06	5.43176	down
MAPK8	-0.865346	5.96547	-7.56461	7.88347e-11	3.5103e-09	14.3773	down
UCN	-0.861208	4.13298	-4.67885	1.24695e-05	0.000102106	2.73293	down
CFD	-0.857674	12.0476	-4.917	5.02291e-06	4.67237e-05	3.60761	down
BRD4	-0.85376	9.29583	-5.32629	1.00599e-06	1.17842e-05	5.16058	down
PDE4D	-0.833519	7.08984	-5.4724	5.59609e-07	7.14479e-06	5.7286	down
MGP	-0.825481	11.334	-6.05277	5.1594e-08	9.14365e-07	8.04423	down
BMP2	-0.819279	7.09864	-3.95059	0.000174302	0.000947177	0.215513	down
FOXO3	-0.809305	10.3941	-7.53456	8.98888e-11	3.92441e-09	14.2489	down
IGF1R	-0.806954	7.02343	-6.77698	2.39644e-09	6.32689e-08	11.0377	down
LPA	-0.804251	4.01844	-3.79275	0.000298923	0.00150618	-0.294502	down
LRP1	-0.798451	10.1797	-7.6801	4.75877e-11	2.32738e-09	14.8716	down
PC	-0.795264	6.60379	-3.31445	0.0014146	0.00550224	-1.75098	down
IGFBP2	-0.787966	7.87238	-4.70108	1.1465e-05	9.46601e-05	2.8136	down
SETD1A	-0.784046	6.27271	-5.16743	1.8898e-06	2.01835e-05	4.55085	down
SOX9	-0.777478	7.78021	-6.14862	3.45517e-08	6.41571e-07	8.43461	down
ATP8B1	-0.769766	7.73977	-4.44227	3.01168e-05	0.000216341	1.88761	down
HIP1	-0.769408	7.1856	-8.01053	1.11901e-11	7.0529e-10	16.2897	down
F12	-0.766353	4.82474	-3.35492	0.00124639	0.00496716	-1.63324	down
CNR1	-0.76588	5.91109	-4.03592	0.000129549	0.000737102	0.496904	down
TUBB2A	-0.765118	10.7075	-6.04858	5.25039e-08	9.2502e-07	8.02721	down
PFKFB3	-0.763829	9.00942	-4.24439	6.18535e-05	0.000397979	1.20022	down
CCL3	-0.763793	8.85354	-2.96373	0.00406839	0.0133671	-2.72572	down
ABCA4	-0.758315	4.04859	-4.80899	7.60624e-06	6.66172e-05	3.20809	down
GHR	-0.755076	7.54921	-3.19864	0.00202148	0.00744535	-2.082	down
SLC25A4	-0.753312	7.13827	-6.18276	2.99395e-08	5.63233e-07	8.57416	down
MGAM	-0.750251	2.06777	-2.28784	0.0249582	0.0596732	-4.35277	down
PIK3R1	-0.748983	8.63081	-5.44059	6.36157e-07	7.94088e-06	5.60436	down
APOE	-0.747546	10.8622	-3.20953	0.00195541	0.00723479	-2.05126	down
DES	-0.746768	6.17529	-3.74008	0.000356875	0.00174824	-0.461593	down
GRIN2C	-0.745291	4.38364	-2.88853	0.00505263	0.0160075	-2.92364	down
CTH	-0.741721	5.4601	-5.04262	3.08416e-06	3.08761e-05	4.07788	down
FOXO1	-0.740872	9.75519	-5.65757	2.63911e-07	3.76387e-06	6.45762	down
MAT2A	-0.733865	9.83038	-6.50003	7.82909e-09	1.80839e-07	9.88188	down
ADRA2A	-0.728947	7.25217	-4.15423	8.53666e-05	0.000514846	0.893339	down
CP	-0.722055	8.81484	-3.33962	0.0013076	0.0051487	-1.67785	down
THBD	-0.721718	9.4013	-4.20948	7.01011e-05	0.000440395	1.08093	down
LAS1L	-0.72158	7.29693	-5.37377	8.31975e-07	1.00083e-05	5.34444	down
GOLGA2	-0.719506	8.22191	-6.13534	3.65287e-08	6.73037e-07	8.38042	down
CHKA	-0.715767	6.6429	-5.94345	8.1323e-08	1.363e-06	7.60148	down
KIT	-0.714918	7.31484	-4.30106	5.04193e-05	0.000335036	1.39519	down
ALK	-0.710847	6.01568	-5.7879	1.54671e-07	2.40749e-06	6.97651	down
MIR22	-0.710506	8.84415	-5.25704	1.32548e-06	1.48474e-05	4.89374	down
SLC38A3	-0.697654	5.26026	-4.80635	7.68337e-06	6.69936e-05	3.19838	down
NAMPT	-0.687121	9.83614	-3.24606	0.00174823	0.00660476	-1.94753	down
LCAT	-0.684942	4.48106	-2.79895	0.00650966	0.0197698	-3.15407	down
GAL	-0.684072	5.84472	-4.1384	9.03017e-05	0.000539519	0.839865	down
ACACA	-0.684013	7.05491	-3.82315	0.000269693	0.00137693	-0.197366	down
FGF2	-0.677832	6.17192	-4.00476	0.000144435	0.000809451	0.39369	down
TSPAN7	-0.677032	9.26057	-4.83643	6.84794e-06	6.06822e-05	3.30915	down
ATN1	-0.671081	8.22767	-7.13251	5.16838e-10	1.75216e-08	12.5372	down
SLC1A5	-0.663118	7.90692	-7.44176	1.34744e-10	5.38373e-09	13.8526	down
CRYM	-0.661188	6.99513	-5.9755	7.11851e-08	1.20893e-06	7.731	down
NF1	-0.655151	3.52702	-2.46496	0.0159837	0.0415735	-3.96039	down
DHCR7	-0.649354	6.80902	-6.26438	2.12381e-08	4.28318e-07	8.90873	down
SLC3A2	-0.647502	8.82272	-6.54126	6.56853e-09	1.53896e-07	10.0532	down
DGKD	-0.646797	7.82743	-3.90953	0.000200798	0.00107549	0.0815168	down
SNTA1	-0.646786	7.63417	-6.49971	7.8397e-09	1.80839e-07	9.88055	down
MAGI2	-0.646579	7.12769	-6.02672	5.75147e-08	9.99527e-07	7.9385	down
TCF7L2	-0.644714	10.0398	-4.37944	3.79169e-05	0.000262254	1.66737	down
CKB	-0.644001	7.41103	-3.61032	0.000548788	0.00248566	-0.866335	down
TPO	-0.642565	3.37532	-2.41327	0.0182447	0.046284	-4.0775	down
CTNNB1	-0.63644	9.68543	-5.1921	1.71441e-06	1.84644e-05	4.64498	down
DSG1	-0.636141	3.11574	-2.57045	0.0121329	0.0330763	-3.71493	down
TCAP	-0.635097	4.87737	-2.71322	0.00825607	0.024022	-3.36911	down
BDNF	-0.634915	4.46143	-2.46245	0.0160875	0.041807	-3.96613	down
GFAP	-0.63453	3.73102	-2.72212	0.00805666	0.0235183	-3.34704	down
VAMP2	-0.633762	8.659	-7.31328	2.35768e-10	8.82897e-09	13.305	down
STXBP1	-0.633452	8.57595	-5.52257	4.56917e-07	6.02269e-06	5.92513	down
AGRP	-0.633206	4.82594	-3.22941	0.00183998	0.00687591	-1.99492	down
BIN1	-0.632699	9.65498	-8.27901	3.44356e-12	2.56833e-10	17.4448	down
GRIA1	-0.62464	4.78906	-3.61705	0.000536796	0.00243504	-0.845591	down

## Sheet: Combined
Gene symbol	logFC	AveExpr	t	P.Value	adj.P.Val	B	regulation
Gene symbol	3.86883	9.24171	7.12498	5.33969e-10	1.78322e-08	12.5053	up
CXCL10	2.9336	8.51985	12.1089	2.41642e-19	2.40299e-16	33.5815	up
LCK	2.55346	6.91573	8.96385	1.70239e-13	1.97876e-11	20.393	up
CD79A	2.41476	7.09963	9.6344	9.06937e-15	1.65655e-12	23.2684	up
HLA-DQA1	2.33485	11.1246	11.1598	1.28233e-17	6.37604e-15	29.6973	up
GZMB	2.21696	6.44669	7.61996	6.19006e-11	2.93775e-09	14.6141	up
SDC1	2.03089	8.36831	9.75448	5.37706e-15	1.06944e-12	23.7809	up
CD38	2.00408	6.98892	7.07212	6.71314e-10	2.14581e-08	12.2814	up
CD247	1.98467	6.9345	9.06497	1.09278e-13	1.30405e-11	20.8277	up
IL2RG	1.90961	8.48459	9.53944	1.37208e-14	2.317e-12	22.8624	up
MMP3	1.85348	11.481	5.11686	2.306e-06	2.38598e-05	4.35857	up
CCL5	1.85124	8.26016	9.67612	7.56247e-15	1.41009e-12	23.4465	up
CCR5	1.82099	7.52158	9.16002	7.20586e-14	9.38265e-12	21.2361	up
COL1A1	1.80302	11.67	6.1309	3.72144e-08	6.8392e-07	8.36231	up
CD19	1.78307	6.38237	7.4728	1.17687e-10	4.83164e-09	13.9851	up
SEMA4D	1.75307	7.03525	7.48577	1.11213e-10	4.65871e-09	14.0404	up
IL7R	1.73003	8.10922	7.39144	1.6778e-10	6.5861e-09	13.6379	up
CD8A	1.68776	7.43126	8.41728	1.87604e-12	1.49916e-10	18.0401	up
KIF11	1.68439	5.07832	7.47005	1.1911e-10	4.86774e-09	13.9733	up
CORO1A	1.63799	8.38986	7.09355	6.11839e-10	1.98404e-08	12.3721	up
TNFSF11	1.5583	5.8083	6.98029	9.98451e-10	2.93952e-08	11.8933	up
TOP2A	1.53946	5.92106	6.85583	1.70743e-09	4.64484e-08	11.3689	up
PDK1	1.53105	4.77259	6.47128	8.84718e-09	2.0097e-07	9.7626	up
CA2	1.50892	5.83579	5.31798	1.03994e-06	1.21348e-05	5.12846	up
PSMB9	1.45403	10.0089	13.3722	1.43477e-21	4.28039e-18	38.5832	up
PRKCZ	1.41408	4.85903	4.93009	4.77518e-06	4.49872e-05	3.65635	up
CCR2	1.39505	7.46895	8.06682	8.7412e-12	5.71049e-10	16.5318	up
SLC39A8	1.39231	8.42205	7.29158	2.59102e-10	9.46516e-09	13.2127	up
SPP1	1.39033	10.0722	4.53889	2.10658e-05	0.000161282	2.22987	up
CD3G	1.36577	4.15132	5.70012	2.2177e-07	3.21172e-06	6.62651	up
CYFIP2	1.35019	6.87975	8.93335	1.94605e-13	2.20471e-11	20.2619	up
ZAP70	1.34782	5.72651	6.08035	4.59801e-08	8.26349e-07	8.15636	up
TAP1	1.3323	8.92522	9.23512	5.18673e-14	7.14245e-12	21.5585	up
UCP2	1.32173	10.9637	9.48228	1.76078e-14	2.86527e-12	22.6179	up
TYMS	1.31908	8.24085	7.40636	1.57219e-10	6.19872e-09	13.7016	up
KIF23	1.27813	2.73889	4.688	1.20462e-05	9.90935e-05	2.76609	up
ALOX5	1.27788	9.36175	8.17025	5.5514e-12	3.76402e-10	16.9767	up
GABBR1	1.27266	9.20193	6.89345	1.45211e-09	4.04872e-08	11.5272	up
BSCL2	1.26715	7.54891	6.13522	3.6547e-08	6.73037e-07	8.37993	up
PTPRC	1.23827	9.53783	7.42599	1.44329e-10	5.71569e-09	13.7853	up
SCN9A	1.23622	4.00329	4.43969	3.04038e-05	0.000217865	1.87853	up
CYP27A1	1.22468	7.39586	4.48741	2.54976e-05	0.000187555	2.04697	up
CD40LG	1.21786	4.37255	4.52326	2.23261e-05	0.000168623	2.1742	up
PRKCB	1.20932	7.80673	7.4854	1.11393e-10	4.65871e-09	14.0389	up
IDO1	1.20073	6.89905	6.88	1.5387e-09	4.26359e-08	11.4706	up
IL15	1.19116	7.71116	11.2563	8.52604e-18	4.48871e-15	30.0967	up
RAD51	1.18608	5.38262	6.46905	8.93121e-09	2.02292e-07	9.75338	up
PLA2G7	1.1835	5.43748	5.51661	4.6808e-07	6.15171e-06	5.90172	up
MMP9	1.17846	8.91554	3.33263	0.00133652	0.00523955	-1.6982	up
CDK5	1.1469	6.3356	4.70652	1.12317e-05	9.31637e-05	2.83335	up
ITGB2	1.11407	10.3262	8.27513	3.50263e-12	2.59079e-10	17.4281	up
STAT1	1.11296	10.9397	11.0735	1.8492e-17	8.71071e-15	29.3389	up
CSF2RB	1.10714	9.36603	7.36874	1.85213e-10	7.1144e-09	13.5412	up
APOL1	1.09714	8.25835	5.37378	8.31964e-07	1.00083e-05	5.34445	up
PRF1	1.08413	7.289	5.77666	1.61995e-07	2.48689e-06	6.93156	up
SERPINA1	1.0825	10.0148	4.74767	9.60873e-06	8.16697e-05	2.98333	up
TDO2	1.07628	6.38901	4.80724	7.6574e-06	6.69275e-05	3.20164	up
TK1	1.02904	6.00493	4.1337	9.18185e-05	0.000546757	0.824018	up
CTSC	1.02859	10.396	7.44062	1.35415e-10	5.38649e-09	13.8477	up
PLCG2	1.02837	8.56295	11.9397	4.86893e-19	3.63141e-16	32.8968	up
TNFSF10	1.02509	10.025	9.46354	1.91089e-14	3.05401e-12	22.5376	up
UGT2B4	1.004	1.25369	3.36677	0.00120081	0.00482158	-1.59856	up
IDH2	1.00224	8.30345	6.656	4.02472e-09	9.92321e-08	10.5313	up
GGH	1.00046	6.36665	7.91678	1.68801e-11	9.6844e-10	15.8869	up
RYR1	0.999778	5.60652	5.33272	9.80481e-07	1.15617e-05	5.18544	up
PSMB8	0.998578	9.35315	8.56543	9.78595e-13	8.58669e-11	18.6782	up
CXCR4	0.982938	10.4188	6.23079	2.44653e-08	4.7601e-07	8.77088	up
ENTPD1	0.946684	8.99311	9.44168	2.10225e-14	3.28019e-12	22.4441	up
TFRC	0.938365	10.0315	4.2633	5.77839e-05	0.000376943	1.26512	up
JAK2	0.933285	7.65409	7.55332	8.28179e-11	3.65133e-09	14.3291	up
KMO	0.921871	6.65006	6.06307	4.94221e-08	8.7938e-07	8.08609	up
COL3A1	0.904424	12.6938	5.84307	1.23214e-07	1.97628e-06	7.19748	up
CYBA	0.899685	10.7064	6.70124	3.31617e-09	8.36729e-08	10.7204	up
EZH2	0.894414	4.87859	3.24379	0.00176049	0.00663728	-1.954	up
PIK3CD	0.893413	8.40544	6.26427	2.12484e-08	4.28318e-07	8.90826	up
AMPD1	0.87048	5.49994	5.07803	2.68537e-06	2.73115e-05	4.21152	up
HLA-DPB1	0.866992	12.2332	6.61043	4.89013e-09	1.17337e-07	10.3412	up
BUB1B	0.864677	6.13934	6.26943	2.07906e-08	4.2378e-07	8.92948	up
PLEK	0.863579	8.98589	5.29958	1.11909e-06	1.28574e-05	5.05748	up
TYMP	0.855079	9.6867	5.1426	2.08405e-06	2.18667e-05	4.45632	up
WT1	0.854998	3.74627	3.45444	0.000909322	0.00379768	-1.33923	up
XBP1	0.81323	10.4384	4.72646	1.04145e-05	8.73565e-05	2.90594	up
KCNJ2	0.81135	7.21878	4.7813	8.45435e-06	7.29667e-05	3.1064	up
KYNU	0.80284	9.52496	5.71592	2.07867e-07	3.05486e-06	6.68938	up
NLRP3	0.802602	6.01538	3.95939	0.000169075	0.000923825	0.244357	up
ABCC4	0.795009	6.495	6.47883	8.56757e-09	1.95612e-07	9.79393	up
AMPD3	0.791402	7.76134	5.38674	7.89843e-07	9.56576e-06	5.39476	up
KCNK2	0.790266	6.07499	3.41627	0.00102689	0.00421641	-1.45273	up
DCK	0.787084	7.09952	7.61945	6.20374e-11	2.93775e-09	14.612	up
INSIG2	0.785282	7.67417	7.7819	3.04812e-11	1.62385e-09	15.308	up
IL18	0.782855	6.19695	4.16967	8.08046e-05	0.000494327	0.945612	up
NDP	0.780321	7.21495	2.81321	0.00625452	0.0191443	-3.11778	up
CBR1	0.776319	7.41706	5.15849	1.95758e-06	2.07341e-05	4.5168	up
ATXN1	0.775187	8.64399	7.6948	4.46259e-11	2.24383e-09	14.9346	up
MARCKS	0.76849	10.0617	5.72722	1.98458e-07	2.93587e-06	6.73436	up
FAS	0.767691	8.28412	7.12921	5.2427e-10	1.76399e-08	12.5232	up
CSF1R	0.767247	9.42486	4.81243	7.50683e-06	6.59334e-05	3.22075	up
GCH1	0.764836	8.44054	4.11393	9.84717e-05	0.000580581	0.757488	up
CCR1	0.747872	10.1401	5.08393	2.62406e-06	2.67792e-05	4.23381	up
P2RX7	0.744957	6.66046	4.16472	8.22415e-05	0.000500722	0.928834	up
CASP1	0.743874	9.11841	7.35786	1.94199e-10	7.42771e-09	13.4948	up
SRD5A1	0.742923	6.25463	7.08025	6.48105e-10	2.07905e-08	12.3158	up
SSR4	0.742019	11.2628	6.25181	2.2393e-08	4.43402e-07	8.85713	up
PRKACB	0.739222	9.4263	7.44452	1.33131e-10	5.34314e-09	13.8644	up
FUT8	0.737958	7.42214	5.06494	2.82652e-06	2.85845e-05	4.16207	up
CDK1	0.720134	6.59071	5.82815	1.31041e-07	2.09058e-06	7.13762	up
KIF5C	0.717498	6.94118	4.33678	4.42944e-05	0.000299422	1.51884	up
SLC7A7	0.715523	9.97204	5.76325	1.71171e-07	2.60099e-06	6.87803	up
IFIH1	0.71343	6.69051	5.76112	1.72677e-07	2.61942e-06	6.86952	up
LBR	0.708123	8.88258	6.17776	3.05743e-08	5.72469e-07	8.55372	up
PIK3CG	0.70584	4.90749	3.60631	0.000556055	0.00251094	-0.878682	up
MAOB	0.705235	9.18241	2.38208	0.0197432	0.0493718	-4.14712	up
IL2RA	0.701857	6.40787	4.43588	3.0833e-05	0.000220249	1.86512	up
SMPD2	0.700678	5.97396	4.43586	3.08348e-05	0.000220249	1.86507	up
F13A1	0.700266	11.2195	3.319	0.00139467	0.00543653	-1.73779	up
BCL2	0.690255	7.71498	4.86394	6.16196e-06	5.54824e-05	3.41076	up
CYBB	0.689632	9.75659	3.68922	0.000422897	0.00200294	-0.621424	up
HLA-DRB1	0.687025	13.2112	7.20391	3.79199e-10	1.31544e-08	12.8401	up
IL1RN	0.685458	7.52599	2.779	0.00688275	0.0206767	-3.20459	up
BCL11A	0.685391	6.72986	5.36911	8.4766e-07	1.01696e-05	5.32636	up
ADORA2A	0.681108	6.3393	5.62691	2.99069e-07	4.17913e-06	6.33624	up
RPE65	0.681082	1.75879	2.1293	0.0365018	0.0812058	-4.68233	up
HMGA1	0.670183	7.79569	3.98043	0.000157187	0.000868943	0.313462	up
DMXL2	0.668986	8.54206	4.89627	5.44096e-06	4.98441e-05	3.5306	up
RS1	0.664281	4.74966	3.87975	0.000222386	0.00116795	-0.0150915	up
HNMT	0.663387	9.50956	5.04813	3.01851e-06	3.02866e-05	4.09865	up
BTK	0.660484	7.59248	5.49124	5.18636e-07	6.68846e-06	5.8023	up
EZR	0.651937	9.59384	5.95513	7.74727e-08	1.30958e-06	7.64866	up
FBP1	0.651332	9.46897	3.59623	0.000574731	0.00258225	-0.909686	up
INPP4A	0.650767	7.58903	5.23057	1.47228e-06	1.6168e-05	4.79217	up
WAS	0.647706	10.4699	6.34576	1.50631e-08	3.20225e-07	9.24361	up
PAK1	0.643413	5.32427	4.67243	1.27754e-05	0.00010442	2.70965	up
EDNRA	0.642942	8.29237	3.97505	0.000160147	0.000882584	0.295773	up
CHRNA4	0.640636	5.17931	4.13393	9.17426e-05	0.000546669	0.824805	up
GRIN2A	0.639422	5.5343	3.13212	0.00247265	0.0087958	-2.26812	up
ABCG1	0.636623	7.96104	5.71095	2.12148e-07	3.08736e-06	6.66958	up
PIK3CB	0.634009	7.88041	6.92666	1.25846e-09	3.62162e-08	11.667	up
PPP1R3A	0.631991	3.01443	2.82612	0.00603148	0.0185888	-3.0848	up
MTM1	0.619579	5.82234	4.0307	0.000131934	0.000748769	0.479587	up
KCNA3	0.612671	3.86767	2.68003	0.00903986	0.0258984	-3.45087	up
BLVRA	0.607896	9.88639	7.93076	1.58772e-11	9.25969e-10	15.9469	up
TRRAP	0.604885	8.05854	6.92183	1.28496e-09	3.66364e-08	11.6467	up
TMPO	0.602989	6.8829	5.67101	2.49807e-07	3.57152e-06	6.51093	up
SPAST	0.60073	6.33771	6.2682	2.08992e-08	4.24145e-07	8.92441	up
DPYS	0.598015	4.75852	3.2267	0.00185534	0.00692177	-2.00262	up
PDYN	0.595551	3.56022	2.77891	0.00688454	0.0206767	-3.20483	up
F2R	0.594725	6.47214	3.34943	0.00126804	0.0050261	-1.64926	up
CD4	0.594266	9.34589	3.34389	0.00129026	0.00509611	-1.66543	up
HLA-DQB1	0.588345	12.9489	4.85526	6.37064e-06	5.69603e-05	3.3787	up
KCNQ1	0.586829	7.05	3.84166	0.000253249	0.00130488	-0.137938	up
PCK1	-3.53197	5.25598	-5.82437	1.33099e-07	2.11588e-06	7.12247	down
APOD	-2.86476	9.59817	-7.56151	7.99104e-11	3.54059e-09	14.3641	down
PLIN1	-2.71932	6.85254	-4.36378	4.01472e-05	0.000275934	1.61275	down
ADH1B	-2.48003	7.5099	-4.40192	3.4925e-05	0.000244012	1.74594	down
ADIPOQ	-2.252	7.21764	-4.05793	0.000119939	0.000690766	0.570085	down
NR4A2	-2.02697	7.50251	-7.15688	4.65017e-10	1.60073e-08	12.6405	down
ADH1C	-1.95552	5.25814	-4.96565	4.161e-06	4.0001e-05	3.78904	down
MAOA	-1.94949	8.96372	-6.44138	1.0045e-08	2.22531e-07	9.63874	down
CYP4B1	-1.84935	5.38272	-3.07339	0.00294745	0.0101852	-2.42994	down
EGR1	-1.79225	10.6639	-8.95231	1.79078e-13	2.0548e-11	20.3434	down
PDK4	-1.69665	6.86322	-3.93574	0.000183474	0.000991003	0.166937	down
NR4A1	-1.69247	8.25621	-7.01289	8.67327e-10	2.64934e-08	12.0309	down
FOS	-1.6628	11.0554	-5.10757	2.39168e-06	2.46608e-05	4.32334	down
SERPINA3	-1.60455	8.60049	-7.47811	1.14994e-10	4.74285e-09	14.0077	down
PTGS2	-1.59645	6.2712	-5.65473	2.66982e-07	3.79888e-06	6.44639	down
GPD1	-1.56673	5.63004	-2.99826	0.00367864	0.012308	-2.63348	down
SLC19A2	-1.55931	7.11511	-7.30993	2.39225e-10	8.88407e-09	13.2908	down
HP	-1.546	6.08484	-4.29491	5.15534e-05	0.000341527	1.37396	down
SOCS3	-1.53276	7.98502	-7.61346	6.36856e-11	2.98422e-09	14.5863	down
RBP4	-1.49396	8.65346	-4.35736	4.10985e-05	0.000281217	1.59037	down
LEP	-1.46959	4.12004	-2.84976	0.00564185	0.0176062	-3.02409	down
CDKN1A	-1.42022	9.71423	-9.08499	1.00098e-13	1.21324e-11	20.9138	down
EGFR	-1.38863	8.35033	-10.2717	5.71748e-16	1.46204e-13	25.9778	down
IL1R1	-1.36519	10.5955	-10.7126	8.60498e-17	3.20894e-14	27.8332	down
ACACB	-1.35983	8.00363	-5.89122	1.00977e-07	1.65521e-06	7.39097	down
JUN	-1.33646	10.7827	-7.45806	1.25504e-10	5.10572e-09	13.9221	down
BMP4	-1.33407	5.79598	-4.4774	2.64582e-05	0.000193149	2.01157	down
MYC	-1.31005	9.75678	-7.87065	2.06628e-11	1.14156e-09	15.6888	down
FASN	-1.30537	8.08703	-6.32253	1.66167e-08	3.48253e-07	9.14791	down
SLC16A7	-1.29566	6.87748	-7.2594	2.97994e-10	1.07542e-08	13.0758	down
EDNRB	-1.27742	7.46786	-9.1639	7.08446e-14	9.38265e-12	21.2527	down
PHKA1	-1.27547	4.61606	-5.06776	2.79552e-06	2.83351e-05	4.17272	down
IL6	-1.2367	8.35754	-3.0248	0.00340308	0.0115457	-2.56204	down
ENPP1	-1.23533	7.76245	-6.51756	7.26623e-09	1.69356e-07	9.95468	down
PNMT	-1.23463	5.21986	-7.03161	7.99891e-10	2.47717e-08	12.1101	down
ATP1A2	-1.22945	6.13583	-4.55029	2.01909e-05	0.000155382	2.27052	down
NTRK2	-1.20745	7.78366	-7.75746	3.39235e-11	1.77553e-09	15.2031	down
LPL	-1.1868	8.83177	-4.04055	0.00012747	0.000727121	0.512262	down
LIPE	-1.18458	6.65585	-4.12652	9.4183e-05	0.000558607	0.799834	down
ELANE	-1.17123	4.0742	-4.3714	3.90471e-05	0.000269654	1.63929	down
AGTR1	-1.16648	8.66067	-4.91673	5.0281e-06	4.67237e-05	3.60662	down
KLF4	-1.16535	11.2395	-7.05671	7.17627e-10	2.27757e-08	12.2162	down
AKT2	-1.15969	5.1258	-4.5486	2.03185e-05	0.000156095	2.26449	down
MYH11	-1.14624	9.28339	-3.30601	0.00145224	0.0056315	-1.77538	down
GPX3	-1.1219	12.4918	-8.92422	2.02554e-13	2.26608e-11	20.2226	down
APOB	-1.11468	6.10521	-4.85947	6.26863e-06	5.62167e-05	3.39424	down
FAH	-1.11102	8.02587	-8.80676	3.39149e-13	3.4493e-11	19.7172	down
HBA1	-1.1109	10.4811	-2.96904	0.00400599	0.0132106	-2.71157	down
VEGFA	-1.10848	9.08752	-4.75634	9.29727e-06	7.94753e-05	3.01501	down
ACADL	-1.10416	4.69584	-3.69456	0.000415449	0.00197868	-0.604705	down
FOXC2	-1.10176	4.73277	-4.41036	3.3861e-05	0.000237691	1.77552	down
PENK	-1.09785	6.48443	-4.05427	0.000121488	0.000698341	0.557897	down
LAMA3	-1.09459	6.05137	-3.84284	0.000252236	0.0013016	-0.134152	down
SLC6A3	-1.07314	6.21929	-4.08542	0.00010889	0.000635311	0.661891	down
SCD	-1.07157	8.67556	-4.70129	1.1456e-05	9.46601e-05	2.81435	down
NLGN1	-1.06716	3.39957	-3.43417	0.000970063	0.00401575	-1.39961	down
AASS	-1.06326	5.86309	-7.32485	2.24198e-10	8.46655e-09	13.3542	down
PNPLA2	-1.06137	9.49591	-6.00693	6.24587e-08	1.0668e-06	7.85825	down
AOC3	-1.05291	8.30454	-5.03406	3.18892e-06	3.17403e-05	4.04565	down
SLPI	-1.02872	8.03881	-4.869	6.04317e-06	5.45226e-05	3.4295	down
ENO3	-1.02096	4.6546	-3.60878	0.000551575	0.00249449	-0.871089	down
CRYAB	-1.02033	9.99064	-4.70273	1.13936e-05	9.44188e-05	2.8196	down
CES1	-1.0004	7.75255	-4.39384	3.59725e-05	0.000250743	1.71768	down
AR	-0.992545	6.33772	-8.32809	2.77578e-12	2.12335e-10	17.6561	down
NAALAD2	-0.989765	3.72658	-3.55735	0.000652497	0.00287772	-1.02869	down
SLC2A4	-0.982905	4.17254	-5.70138	2.20626e-07	3.20033e-06	6.63153	down
LDLR	-0.979341	8.52735	-5.30128	1.11152e-06	1.27867e-05	5.06405	down
PPARG	-0.97669	7.30319	-5.61156	3.18364e-07	4.40934e-06	6.27557	down
GJB1	-0.969375	5.88215	-5.47666	5.50085e-07	7.04329e-06	5.74524	down
CASQ2	-0.95371	5.55347	-2.8117	0.00628104	0.0191927	-3.12162	down
PRODH2	-0.935961	5.9241	-6.54783	6.38739e-09	1.50045e-07	10.0805	down
SIX3	-0.92323	7.36526	-4.80889	7.60918e-06	6.66172e-05	3.20772	down
HBB	-0.917334	10.8858	-2.53078	0.0134703	0.0360957	-3.80827	down
CXCL8	-0.914559	9.01433	-2.0719	0.0417028	0.0904977	-4.79649	down
TF	-0.90646	6.33452	-4.48261	2.59533e-05	0.000190189	2.03001	down
NPAS2	-0.901265	6.95596	-5.92028	8.95263e-08	1.48107e-06	7.50801	down
AGT	-0.899532	7.54472	-5.12606	2.22413e-06	2.31734e-05	4.39348	down
IL13	-0.883352	5.61511	-4.01265	0.000140518	0.000790104	0.41977	down
CACNB2	-0.87208	5.39336	-5.39626	7.60241e-07	9.28261e-06	5.43176	down
MAPK8	-0.865346	5.96547	-7.56461	7.88347e-11	3.5103e-09	14.3773	down
UCN	-0.861208	4.13298	-4.67885	1.24695e-05	0.000102106	2.73293	down
CFD	-0.857674	12.0476	-4.917	5.02291e-06	4.67237e-05	3.60761	down
BRD4	-0.85376	9.29583	-5.32629	1.00599e-06	1.17842e-05	5.16058	down
PDE4D	-0.833519	7.08984	-5.4724	5.59609e-07	7.14479e-06	5.7286	down
MGP	-0.825481	11.334	-6.05277	5.1594e-08	9.14365e-07	8.04423	down
BMP2	-0.819279	7.09864	-3.95059	0.000174302	0.000947177	0.215513	down
FOXO3	-0.809305	10.3941	-7.53456	8.98888e-11	3.92441e-09	14.2489	down
IGF1R	-0.806954	7.02343	-6.77698	2.39644e-09	6.32689e-08	11.0377	down
LPA	-0.804251	4.01844	-3.79275	0.000298923	0.00150618	-0.294502	down
LRP1	-0.798451	10.1797	-7.6801	4.75877e-11	2.32738e-09	14.8716	down
PC	-0.795264	6.60379	-3.31445	0.0014146	0.00550224	-1.75098	down
IGFBP2	-0.787966	7.87238	-4.70108	1.1465e-05	9.46601e-05	2.8136	down
SETD1A	-0.784046	6.27271	-5.16743	1.8898e-06	2.01835e-05	4.55085	down
SOX9	-0.777478	7.78021	-6.14862	3.45517e-08	6.41571e-07	8.43461	down
ATP8B1	-0.769766	7.73977	-4.44227	3.01168e-05	0.000216341	1.88761	down
HIP1	-0.769408	7.1856	-8.01053	1.11901e-11	7.0529e-10	16.2897	down
F12	-0.766353	4.82474	-3.35492	0.00124639	0.00496716	-1.63324	down
CNR1	-0.76588	5.91109	-4.03592	0.000129549	0.000737102	0.496904	down
TUBB2A	-0.765118	10.7075	-6.04858	5.25039e-08	9.2502e-07	8.02721	down
PFKFB3	-0.763829	9.00942	-4.24439	6.18535e-05	0.000397979	1.20022	down
CCL3	-0.763793	8.85354	-2.96373	0.00406839	0.0133671	-2.72572	down
ABCA4	-0.758315	4.04859	-4.80899	7.60624e-06	6.66172e-05	3.20809	down
GHR	-0.755076	7.54921	-3.19864	0.00202148	0.00744535	-2.082	down
SLC25A4	-0.753312	7.13827	-6.18276	2.99395e-08	5.63233e-07	8.57416	down
MGAM	-0.750251	2.06777	-2.28784	0.0249582	0.0596732	-4.35277	down
PIK3R1	-0.748983	8.63081	-5.44059	6.36157e-07	7.94088e-06	5.60436	down
APOE	-0.747546	10.8622	-3.20953	0.00195541	0.00723479	-2.05126	down
DES	-0.746768	6.17529	-3.74008	0.000356875	0.00174824	-0.461593	down
GRIN2C	-0.745291	4.38364	-2.88853	0.00505263	0.0160075	-2.92364	down
CTH	-0.741721	5.4601	-5.04262	3.08416e-06	3.08761e-05	4.07788	down
FOXO1	-0.740872	9.75519	-5.65757	2.63911e-07	3.76387e-06	6.45762	down
MAT2A	-0.733865	9.83038	-6.50003	7.82909e-09	1.80839e-07	9.88188	down
ADRA2A	-0.728947	7.25217	-4.15423	8.53666e-05	0.000514846	0.893339	down
CP	-0.722055	8.81484	-3.33962	0.0013076	0.0051487	-1.67785	down
THBD	-0.721718	9.4013	-4.20948	7.01011e-05	0.000440395	1.08093	down
LAS1L	-0.72158	7.29693	-5.37377	8.31975e-07	1.00083e-05	5.34444	down
GOLGA2	-0.719506	8.22191	-6.13534	3.65287e-08	6.73037e-07	8.38042	down
CHKA	-0.715767	6.6429	-5.94345	8.1323e-08	1.363e-06	7.60148	down
KIT	-0.714918	7.31484	-4.30106	5.04193e-05	0.000335036	1.39519	down
ALK	-0.710847	6.01568	-5.7879	1.54671e-07	2.40749e-06	6.97651	down
MIR22	-0.710506	8.84415	-5.25704	1.32548e-06	1.48474e-05	4.89374	down
SLC38A3	-0.697654	5.26026	-4.80635	7.68337e-06	6.69936e-05	3.19838	down
NAMPT	-0.687121	9.83614	-3.24606	0.00174823	0.00660476	-1.94753	down
LCAT	-0.684942	4.48106	-2.79895	0.00650966	0.0197698	-3.15407	down
GAL	-0.684072	5.84472	-4.1384	9.03017e-05	0.000539519	0.839865	down
ACACA	-0.684013	7.05491	-3.82315	0.000269693	0.00137693	-0.197366	down
FGF2	-0.677832	6.17192	-4.00476	0.000144435	0.000809451	0.39369	down
TSPAN7	-0.677032	9.26057	-4.83643	6.84794e-06	6.06822e-05	3.30915	down
ATN1	-0.671081	8.22767	-7.13251	5.16838e-10	1.75216e-08	12.5372	down
SLC1A5	-0.663118	7.90692	-7.44176	1.34744e-10	5.38373e-09	13.8526	down
CRYM	-0.661188	6.99513	-5.9755	7.11851e-08	1.20893e-06	7.731	down
NF1	-0.655151	3.52702	-2.46496	0.0159837	0.0415735	-3.96039	down
DHCR7	-0.649354	6.80902	-6.26438	2.12381e-08	4.28318e-07	8.90873	down
SLC3A2	-0.647502	8.82272	-6.54126	6.56853e-09	1.53896e-07	10.0532	down
DGKD	-0.646797	7.82743	-3.90953	0.000200798	0.00107549	0.0815168	down
SNTA1	-0.646786	7.63417	-6.49971	7.8397e-09	1.80839e-07	9.88055	down
MAGI2	-0.646579	7.12769	-6.02672	5.75147e-08	9.99527e-07	7.9385	down
TCF7L2	-0.644714	10.0398	-4.37944	3.79169e-05	0.000262254	1.66737	down
CKB	-0.644001	7.41103	-3.61032	0.000548788	0.00248566	-0.866335	down
TPO	-0.642565	3.37532	-2.41327	0.0182447	0.046284	-4.0775	down
CTNNB1	-0.63644	9.68543	-5.1921	1.71441e-06	1.84644e-05	4.64498	down
DSG1	-0.636141	3.11574	-2.57045	0.0121329	0.0330763	-3.71493	down
TCAP	-0.635097	4.87737	-2.71322	0.00825607	0.024022	-3.36911	down
BDNF	-0.634915	4.46143	-2.46245	0.0160875	0.041807	-3.96613	down
GFAP	-0.63453	3.73102	-2.72212	0.00805666	0.0235183	-3.34704	down
VAMP2	-0.633762	8.659	-7.31328	2.35768e-10	8.82897e-09	13.305	down
STXBP1	-0.633452	8.57595	-5.52257	4.56917e-07	6.02269e-06	5.92513	down
AGRP	-0.633206	4.82594	-3.22941	0.00183998	0.00687591	-1.99492	down
BIN1	-0.632699	9.65498	-8.27901	3.44356e-12	2.56833e-10	17.4448	down
GRIA1	-0.62464	4.78906	-3.61705	0.000536796	0.00243504	-0.845591	down
