# Supplementary material for: Integrating multi-omics, machine learning, and molecular dynamics simulations to identify glutamate metabolism-related biomarkers and drug candidates in rheumatoid arthritis
Source: Front Mol Biosci. 2026 Apr 29;13:1834429. doi: 10.3389/fmolb.2026.1834429 (PMC13167439; doi:10.3389/fmolb.2026.1834429)
Supplement: Supplementary file 2 [file Table3.xlsx]

## Sheet: Drugs predicted via CMap
ID	Name	Score	Description	Target
BRD-K91370081	anisomycin	-97.92	DNA synthesis inhibitor	NHP2L1, RPL10L, RPL11, RPL13A, RPL15, RPL19, RPL23, RPL23A, RPL26L1, RPL3, RPL37, RPL8, RSL24D1
BRD-A62184259	cycloheximide	-97.64	Protein synthesis inhibitor	GSK3B, RPL3
BRD-A26002865	verrucarin-a	-97.36	Protein synthesis inhibitor
BRD-A15010982	HU-211	-96.97	Glutamate receptor antagonist	CNR1, CNR2, GLRA1, GLRA2, GLRA3, GPR55, GRIN1, NFKB1
BRD-K03406345	azacitidine	-96.62	DNA methyltransferase inhibitor	DNMT1
BRD-K06792661	narciclasine	-96.41	Coflilin signaling pathway activator	RHOA
BRD-A68930007	ouabain	-96.25	ATPase inhibitor	ATP1A1, ATP1A2, ATP1A3, ATP1A4, ATP1B1, ATP1B2, ATP1B3, ATP1B4, FXYD2
BRD-A25687296	emetine	-96.05	Protein synthesis inhibitor	RPS2
BRD-A93236127	digitoxin	-95.91	ATPase inhibitor	ATP1A1
BRD-K80348542	cephaeline	-95.87	Protein synthesis inhibitor	RPS2
BRD-A34806832	proscillaridin	-95.56	ATPase inhibitor	ATP1A1
BRD-K63606607	bufalin	-95.45	ATPase inhibitor	ATP1A1
BRD-K66792149	quinoclamine	-95.44	Algicide
BRD-K84595254	strophanthidin	-95.38	ATPase inhibitor	ATP1A1, ATP1A2, ATP1A3, ATP1A4, ATP1B1, ATP1B2, ATP1B3, ATP1B4, FXYD2
BRD-A80502530	cinobufagin	-95.21	ATPase inhibitor	ATP1A1, ATP1A2, ATP1A3, ATP1A4, ATP1B1, ATP1B2, ATP1B3, ATP1B4, FXYD2
BRD-K95655893	MAZ-51	-95.13	VEGFR inhibitor	FLT4
BRD-A98283014	calmidazolium	-95.07	Calcium channel blocker	ATP2B1, PDE1A
BRD-A94756469	digoxin	-94.86	ATPase inhibitor	ATP1A1, ABCB1, RORC, SLCO1B3
BRD-A71459254	cymarin	-94.61	ATPase inhibitor	ATP1A1
BRD-K76674262	homoharringtonine	-94.01	Protein synthesis inhibitor	RPL3
BRD-K18518344	digitoxigenin	-93.67	ATPase inhibitor	ATP1A1
BRD-K05151076	ZK-164015	-93.55	Estrogen receptor antagonist	ESR1, ESR2
BRD-K67506692	tyrphostin-AG-126	-93.53	ERK1 and ERK2 phosphorylation inhibitor
BRD-K17705806	JTC-801	-93.46	Opioid receptor antagonist	OPRL1
BRD-A78360835	cercosporin	-93.38	Photoactivated toxin
BRD-K76907295	VU-0418947-2	-93.23	HIF modulator
BRD-K14200658	syrosingopine	-92.48	Vesicular monoamine transporter inhibitor	SLC18A2, SLC18A1
BRD-K44432556	VU-0418946-1	-91.97	HIF modulator	HIF1A
BRD-K78126613	menadione	-91.85	Mitochondrial DNA polymerase inhibitor	AOX1, BGLAP, F10, F2, F7, F9, GGCX, NQO1, NQO2, PKM, PROC, PROS1, PROZ, VKORC1, VKORC1L1
BRD-U86922168	QL-XII-47	-91.66	BTK inhibitor	BMX, BTK
BRD-K15409150	penfluridol	-91.61	T-type calcium channel blocker	CACNA1G, DRD1, DRD2
BRD-K94353609	fluocinolone	-91.4	Glucocorticoid receptor agonist	NR3C1, SERPINA6
BRD-K03109492	NSC-663284	-91.25	CDC inhibitor	CDC25A, CDC25B, CDC25C
BRD-K09668667	benzo(a)pyrene	-91.17	Carcinogen
BRD-A45333398	periplocymarin	-91.04	Apoptosis stimulant
BRD-K14618467	IKK-16	-90.49	IKK inhibitor	IKBKB
BRD-K04853698	LDN-193189	-90.48	Serine/threonine kinase inhibitor	ACVR1, BMPR1A
BRD-A48570745	ivermectin	-90.2	GABA receptor agonist	CHRNA7, GABRB3, GLRA3, P2RX7
BRD-K83289131	CAY-10618	-90.06	NAMPT inhibitor	NAMPT
BRD-K64881305	ispinesib	-89.96	Kinesin-like spindle protein inhibitor	KIF11
BRD-K21672174	RO-28-1675	-89.82	Glucokinase activator	GCK
BRD-A82371568	clofarabine	-89.57	Ribonucleoside reductase inhibitor	RRM1, POLA1, RRM2, SLC22A8
BRD-K80431395	triciribine	-89.38	AKT inhibitor	AKT1, AKT2, AKT3
BRD-K15935639	z-leu3-VS	-89.1	Proteasome inhibitor
BRD-K59469039	AG-879	-89	Angiogenesis inhibitor	ERBB2, KDR, NTRK1
BRD-M86331534	pyrvinium-pamoate	-88.72	AKT inhibitor	AR
BRD-K28907958	CD-437	-88.62	Retinoid receptor agonist	RARG
BRD-K73290745	ICI-199441	-88.14	Opioid receptor agonist	OPRK1, CYP2D6, OPRD1, OPRM1, UTS2R
BRD-K35960502	niclosamide	-87.52	DNA replication inhibitor	STAT3
BRD-K21806131	tegaserod	-87.43	Serotonin receptor partial agonist	HTR4, HTR2B, HTR2A, HTR2C
BRD-A79803969	memantine	-87.43	Glutamate receptor antagonist	GRIN1, CHRFAM7A, CYP2E1, DRD2, GRIN2A, GRIN2B, GRIN3A, HTR3A
BRD-A34205397	suloctidil	-87.22	Adrenergic receptor antagonist
BRD-K48722258	dilazep	-87.18	Adenosine reuptake inhibitor	SLC29A1, CACNA1C
BRD-K37618799	MRS-1220	-86.99	Adenosine receptor antagonist	ADORA2B, ADORA3
BRD-A43331270	niguldipine	-86.82	Calcium channel blocker	ADRA1A, CACNA1C, ADRA1B, ADRA1D
BRD-K15600710	obatoclax	-86.8	BCL inhibitor	BCL2, BCL2L1, MCL1
BRD-K05653692	DL-PDMP	-86.74	Glucosyltransferase inhibitor	ASAH1, UGCG
BRD-K37456065	VU-0365114-2	-86.51	M5 modulator	CHRM5
BRD-A50737080	CGK-733	-86.27	ATR kinase inhibitor	ATM, ATR
BRD-K54095730	CMPD-1	-86.12	p38 MAPK inhibitor	GNRHR, MAPK14
BRD-A08003242	rhodomyrtoxin-b	-85.65	sodium fluorescein uptake inhibitor
BRD-A29260609	acebutolol	-85.26	Adrenergic receptor antagonist	ADRB1, ADRB2
BRD-K00486786	RO-08-2750	-84.7	NGF binding inhibitor	NGFR, NGF
BRD-K03816923	rottlerin	-84.53	MAP kinase inhibitor	KCNH2, PRKCD, TGM2
BRD-K86003836	flubendazole	-84.44	Tubulin inhibitor	TUBB
BRD-K78659596	MLN-2238	-84.42	Proteasome inhibitor	PSMB1
BRD-K76840893	RS-17053	-84.04	Adrenergic receptor antagonist	ADRA1A, ADRA1D
BRD-K26664453	cytochalasin-b	-83.42	Microtubule inhibitor	ACTB
BRD-A54927599	KF-38789	-83.36	P-selectin inhibitor	SELP
BRD-A02180903	betamethasone	-83.33	Glucocorticoid receptor agonist	NR3C1
BRD-K38477985	malonoben	-82.98	Protein tyrosine kinase inhibitor	EGFR
BRD-K74305673	IKK-2-inhibitor-V	-82.93	IKK inhibitor	IKBKB
BRD-K92138166	mammea-a	-82.91	other antibiotic
BRD-U33728988	QL-X-138	-82.89	MTOR inhibitor	BTK, JAK3, MKNK2, MTOR, PRKDC
BRD-A55484088	BNTX	-82.56	Opioid receptor antagonist	OPRD1, OPRK1, OPRM1
BRD-K01436366	XMD-1150	-82.41	Leucine rich repeat kinase inhibitor	LRRK2
BRD-A19633847	perhexiline	-82.3	Carnitine palmitoyltransferase inhibitor	CPT1A, CPT2
BRD-A38030642	cyclosporin-a	-82.12	Calcineurin inhibitor	PPIA, ABCB11, CAMLG, CYP3A5, CYP3A7, FPR1, PPID, PPIF, PPP3CA, PPP3R2, SLC10A1, SLCO1B1, SLCO1B3
BRD-M30523314	vinorelbine	-81.53	Tubulin inhibitor	TUBB
BRD-K64517075	heliomycin	-81.5	ATP synthase inhibitor
BRD-K94325918	kinetin-riboside	-80.92	Apoptosis stimulant
BRD-K40255344	tyrphostin-A9	-80.67	Protein tyrosine kinase inhibitor
BRD-K89930444	AG-592	-80.62	Tyrosine kinase inhibitor
BRD-K17140735	SCH-79797	-80.42	Proteasome inhibitor	F2R
BRD-U68942961	JW-7-24-1	-80.4	LCK Inhibitor	LCK
BRD-A49765801	fludroxycortide	-80.04	Glucocorticoid receptor agonist	NR3C1, SERPINA6
BRD-K15616905	CCCP	-79.35	Mitochondrial oxidative phosphorylation uncoupler
BRD-K91145395	prostratin	-79.26	PKC activator	PRKCA, PRKCB, PRKCD, PRKCE, PRKCG, PRKCH, PRKCQ
BRD-K08502430	angiogenesis-inhibitor	-78.39	Angiogenesis inhibitor	EGFR
BRD-K04923131	GSK-3-inhibitor-IX	-78.1	Glycogen synthase kinase inhibitor	ALOX5, GSK3A, GSK3B
BRD-K07762753	aminopurvalanol-a	-77.5	Tyrosine kinase inhibitor	CDK1, CDK2, CDK5, CDK6
BRD-K31238592	devazepide	-77.28	CCK receptor antagonist	CCKAR, CCKBR, GAST
BRD-A28105619	cucurbitacin-i	-77.04	JAK inhibitor	JAK2, STAT3
BRD-K07888196	tyrphostin-AG-538	-76.4	IGF-1 inhibitor	EGFR
BRD-A51820102	econazole	-76.12	Bacterial cell wall synthesis inhibitor	CYP51A1, NPY1R, NPY2R, TRPM2, TRPV5
BRD-A35989968	megestrol	-75.63	Progesterone receptor agonist	PGR
BRD-K50891186	GR-103691	-75.42	Dopamine receptor antagonist
BRD-A58564983	selamectin	-75.41	Nematocide
BRD-K31912990	CGP-71683	-74.87	Neuropeptide receptor antagonist	NPY5R
BRD-K04546108	JAK3-inhibitor-VI	-74.72	JAK inhibitor	JAK3
BRD-K09638361	SA-63133	-74.6	-666	CSNK1E, CSNK1A1, CSNK1D, CSNK1G2
BRD-K18036262	L-168049	-74.6	Glucagon receptor antagonist	GCGR
BRD-A47513740	calyculin	-74.39	Protein phosphatase inhibitor	PPP1CA, PPP1CC, PPP2CA
BRD-K10573841	tunicamycin	-74.33	GLCNAC phosphotransferase inhibitor	GNPTAB
BRD-K00337317	NU-7441	-74.11	DNA dependent protein kinase inhibitor	PRKDC, ABCB1
BRD-K12002134	megestrol	-73.97	progesterone receptor agonist	PGR
BRD-A28970875	puromycin	-73.93	Protein synthesis inhibitor	NHP2L1, RPL10L, RPL11, RPL13A, RPL15, RPL19, RPL23, RPL23A, RPL26L1, RPL3, RPL37, RPL8, RSL24D1
BRD-K62289640	lylamine	-73.84	Cannabinoid receptor agonist	CNR1
BRD-K36737713	AG-957	-73.58	Protein tyrosine kinase inhibitor	ABL1, EGFR
BRD-K01292756	pimozide	-73.37	Dopamine receptor antagonist	DRD2, DRD3, CACNA1I, CALM1, HRH1, HTR1A, HTR2A, KCNA10, KCNH2
BRD-K77987382	mebendazole	-72.85	Tubulin inhibitor	TUBA1A, TUBB, TUBB4B
BRD-A83326220	brazilin	-72.65	Nitric oxide production inhibitor
BRD-A18763547	BAX-channel-blocker	-72.54	Cytochrome C release inhibitor	BAX
BRD-U25771771	WZ-4-145	-72.46	EGFR inhibitor	CSF1R, DDR1, EGFR, PDGFRA, TIE1
BRD-A11007541	BCI-hydrochloride	-72.36	Protein phosphatase inhibitor	DUSP1, DUSP6
BRD-K08219523	5-nonyloxytryptamine	-72.28	Serotonin receptor agonist	HTR1B, HTR1D
BRD-A72711497	lasalocid	-72.2	Bacterial permeability inducer
BRD-K64746805	MBCQ	-71.82	Phosphodiesterase inhibitor	PDE5A
BRD-K19295594	gossypol	-71.7	BCL inhibitor	BCL2, BCL2L1, MCL1, BCL2L2, CTGF, EGF
BRD-K14821540	FCCP	-71.39	Mitochondrial oxidative phosphorylation uncoupler
BRD-K34995470	SU-1498	-71.15	VEGFR inhibitor	ERBB2, KDR
BRD-A90515964	guaifenesin	-70.37	Expectorant
BRD-K26818574	BIX-01294	-69.65	Histone lysine methyltransferase inhibitor	EHMT1, EHMT2
BRD-A46186775	hydrocortisone	-69.55	Glucocorticoid receptor agonist	ANXA1, NOS2, NR3C1, NR3C2
BRD-K60219430	serdemetan	-68.97	MDM inhibitor	MDM2
BRD-K51485625	ritonavir	-68.35	HIV protease inhibitor	CYP3A4, CYP1A2, CYP2B6, CYP2C19, CYP3A5, CYP3A7
BRD-A06352418	terfenadine	-68.19	Histamine receptor antagonist	HRH1, KCNH2, CHRM1, CHRM2, CHRM3, CHRM4, CHRM5, KCNH1
BRD-K01649396	indatraline	-68.08	Norepinephrine transporter inhibitor	SLC6A2, SLC6A3, SLC6A4
BRD-M64432851	sunitinib	-67.8	FLT3 inhibitor	FLT3, KDR, KIT, FLT4, FLT1, PDGFRA, PDGFRB, RET, CSF1R, FGFR1
BRD-K12539581	nocodazole	-67.73	Tubulin inhibitor	HPGDS
BRD-A93424738	dexamethasone	-67.47	Glucocorticoid receptor agonist	ANXA1, CYP3A4, CYP3A5, NOS2, NR0B1, NR3C1, NR3C2
BRD-A17065207	brefeldin-a	-67.16	Protein synthesis inhibitor	ARF1, ARFGEF1, ARFGEF2, CYTH2, GBF1, SAR1A
BRD-K73395020	SA-1478088	-66.98	-666	MMP12, MMP14, MMP2, MMP8, MMP9
BRD-K88677950	PD-198306	-66.7	MAP kinase inhibitor	MAP2K1, MAP2K2, MAPK1, MAPK3
BRD-K86930074	cediranib	-66.12	KIT inhibitor	KDR, FLT1, FLT4, KIT, PDGFRB, CSF1R, FLT3, PDGFRA
BRD-K94070024	depomedrol	-66.09	Glucocorticoid receptor agonist
BRD-A29901043	KIN001-127	-65.54	ITK inhibitor	ITK
BRD-K39120595	bithionol	-65.05	Autotaxin inhibitor	ESR1, ESR2, MCL1
BRD-A16754160	ampicillin	-64.91	Bacterial cell wall synthesis inhibitor	SLC15A1
BRD-K82109576	vincristine	-64.63	Tubulin inhibitor	TUBB, TUBA4A
BRD-A85234536	N6-cyclopentyladenosine	-64.58	Adenosine receptor agonist	ADORA1, ADORA2A, ADORA2B, ADORA3, SLC29A1
BRD-A82238138	budesonide	-64.41	Glucocorticoid receptor agonist	NR3C1, CYP3A5, CYP3A7
BRD-K61829047	7b-cis	-64.28	Exportin antagonist	XPO1
BRD-K37691127	hinokitiol	-64.13	Tyrosinase inhibitor	TYR
BRD-K82823804	SA-792987	-64.12	PKC inhibitor	WEE1
BRD-K52620403	STO-609	-63.72	Calmodulin antagonist	CAMKK1, CAMKK2
BRD-K82036761	sertraline	-63.52	Serotonin receptor antagonist	SLC6A4, CYP2C19, SLC6A3
BRD-K09549677	mibefradil	-63.38	T-type calcium channel blocker	CACNA1G, CACNA1H, CACNA1C, CACNA1I, ANO1, CACNA1D, CACNA1F, CACNA1S, CACNB1, CACNB2, CACNB3, CACNB4, CATSPER1, CATSPER2, CATSPER3, CATSPER4, CYP3A5, CYP3A7, SCN2A, SCN4A, SCN5A, SCN9A
BRD-K20755323	SA-792728	-63.37	Sphingosine kinase inhibitor	SPHK1, VCP
BRD-K60230970	MG-132	-63.11	Proteasome inhibitor	PSMB1
BRD-K28360340	TW-37	-63.06	BCL inhibitor	BCL2, BCL2L1, MCL1
BRD-A88774919	doxycycline	-62.73	Bacterial 30S ribosomal subunit inhibitor	MMP8, MMP1
BRD-K64857848	XMD-885	-61.35	Leucine rich repeat kinase inhibitor	LRRK2, MAPK7
BRD-A01787639	naftopidil	-61.32	Adrenergic receptor antagonist	ADRA1A, ADRA1D
BRD-K52313696	tacedinaline	-60.9	HDAC inhibitor	HDAC1
BRD-A62809825	thapsigargin	-60.55	ATPase inhibitor	ATP2A1
BRD-K62310379	fluticasone	-60.23	Glucocorticoid receptor agonist	NR3C1, CYP3A5, CYP3A7, NR3C2, PGR, PLA2G4A
BRD-K95921201	reserpine	-59.88	Vesicular monoamine transporter inhibitor	SLC18A2, SLC18A1
BRD-K49657628	tyrphostin-AG-18	-59.82	EGFR inhibitor	EGFR
BRD-K70511574	sunitinib	-59.77	PLK inhibitor	FLT3, KDR, KIT, FLT4, FLT1, PDGFRA, PDGFRB, RET, CSF1R, FGFR1
BRD-A35519318	benidipine	-59.41	Calcium channel blocker	CACNA1C, CACNA1G, CYP3A5
BRD-K06198550	isorotenone	-59.1	Mitochondrial complex I inhibitor	MT-ND1
BRD-K82795137	loratadine	-58.96	Histamine receptor antagonist	HRH1, CYP2C19, CYP3A5
BRD-K59962020	CHEMBL-374350	-58.57	NFkB pathway inhibitor
BRD-K74402642	NSC-632839	-58.35	Ubiquitin specific protease inhibitor	USP2, USP7, SENP2, USP1
BRD-K89152108	liothyronine	-58.32	Thyroid hormone stimulant	THRA, THRB
BRD-K82216340	medroxyprogesterone	-58.3	progesterone receptor agonist	PGR, ESR1
BRD-A99833829	bethanechol	-58.23	Acetylcholine receptor agonist	CHRM2, CHRM1, CHRM3, CHRM4
BRD-K16406336	methylene-blue	-58.13	Guanylyl cyclase inhibitor	ACHE, MAPT
BRD-K74133369	oligomycin-a	-58.12	ATP synthase inhibitor	ATP5A1
BRD-A35108200	dexamethasone	-57.93	Glucocorticoid receptor agonist	ANXA1, CYP3A4, CYP3A5, NOS2, NR0B1, NR3C1, NR3C2
BRD-A77299732	salubrinal	-57.88	Eukaryotic translation initiation factor inhibitor	EIF2S1, SLC6A9
BRD-A15079084	phorbol-12-myristate-13-acetate	-57.79	PKC activator	CD4, KCNT2, PRKCA, TRPV4
BRD-K28168037	fenretinide	-57.18	Apoptosis stimulant	CYP2C8, CYP3A5, RARA, RARG
BRD-A42628519	iopanoic-acid	-57.1	Radiopaque medium
BRD-A80638690	floxuridine	-56.99	DNA synthesis inhibitor	TYMS
BRD-A35588707	teniposide	-56.73	Topoisomerase inhibitor	TOP2A, CYP3A5
BRD-K98490050	amsacrine	-56.34	Topoisomerase inhibitor	TOP2A, KCNH2
BRD-K76805682	SB-415286	-56.29	Glycogen synthase kinase inhibitor	GSK3B, GSK3A, RPS6KB1
BRD-A56020723	CA-074-Me	-56.23	Cathepsin inhibitor	CTSB
BRD-A94413429	NTNCB	-55.96	Neuropeptide receptor antagonist	NPY5R
BRD-A01346607	flumetasone	-55.91	Glucocorticoid receptor agonist	NR3C1, PLA2G1B
BRD-K41051431	mecillinam	-55.74	Bacterial cell wall synthesis inhibitor
BRD-K66766661	17-beta-estradiol	-55.73	Estrogen receptor agonist	ESR1
BRD-K17075857	chloroxine	-55.65	Opioid receptor antagonist	OPRK1
BRD-K78122587	NNC-55-0396	-55.5	T-type calcium channel blocker	CATSPER1, CATSPER2, CATSPER3, CATSPER4
BRD-K55930204	phenytoin	-55.37	Hydantoin antiepileptic	ABCB1, CYP2B6, CYP2C19, CYP3A4, SCN1A, SCN2A, SCN5A
BRD-A75517195	thiazolopyrimidine	-55.09	CDC inhibitor
BRD-K07265709	razoxane	-54.96	Chelating agent	TOP2A, TOP2B
BRD-K70490179	rimcazole	-54.78	Sigma receptor antagonist	SIGMAR1
BRD-K59184148	SB-216763	-54.57	Glycogen synthase kinase inhibitor	GSK3B, CCNA2, CDK2, GSK3A
BRD-K53959060	indirubin	-54.47	CDK inhibitor	CDK1, CDK5, CCNE1, CDK2, CDK4, CDK5R1, CDK9, GSK3A, GSK3B, LCK, LRRK1, LRRK2
BRD-K83837640	JNJ-26854165	-54.41	HDAC inhibitor	HDAC1, HDAC10, HDAC11, HDAC2, HDAC3, HDAC4, HDAC5, HDAC6, HDAC7, HDAC8, HDAC9, MDM2
BRD-K17868609	BRL-54443	-54.35	Serotonin receptor agonist	HTR1E, HTR1F
BRD-A62434282	goserelin	-54.19	Gonadotropin releasing factor hormone receptor agonist	GNRHR, GNRH1, LHCGR
BRD-K12502280	TG-101348	-53.8	FLT3 inhibitor	JAK2, FLT3, BRD4, JAK1, JAK3, RET, TYK2
BRD-K19894101	MST-312	-53.41	Telomerase inhibitor	TERT
BRD-K28667196	fillalbin	-53.33	Increases arterial blood pressure
BRD-K17378184	prestwick-559	-53.23	Dopamine receptor agonist	DRD3, ADRA1A, ADRA1D, ADRA2A, DRD1, DRD2, DRD4, HTR1A, HTR2B
BRD-K32292990	CGP-53353	-53.06	EGFR inhibitor	EGFR, PRKCB
BRD-K09991945	GSK-3-inhibitor-II	-52.98	PKC inhibitor	GSK3B
BRD-K11911061	GR-127935	-52.85	Serotonin receptor antagonist	HTR1B, HTR1D, HTR1A, HTR2A, HTR2C, HTR1E, HTR1F, HTR2B, HTR6
BRD-K96037667	norethindrone	-52.27	Progesterone receptor agonist	PGR
BRD-A54845972	dihydroergotamine	-52.15	Serotonin receptor agonist	HTR1D, HTR1B, ADRA2A, DRD2, HTR1E, HTR1F, HTR2B, HTR7
BRD-K50140147	NVP-TAE684	-52.08	ALK inhibitor	ALK, INSR
BRD-K85015012	NNC-05-2090	-51.52	GAT inhibitor	SLC6A11, SLC6A12, SLC6A13
BRD-K88625236	nonoxynol-9	-51.47	Membrane integrity inhibitor
BRD-K95901403	XL-147	-50.7	PI3K inhibitor	PIK3CA, PIK3CD, PIK3CG
BRD-K96778649	tyrphostin-47	-50.47	EGFR inhibitor	EGFR
BRD-K60476892	YC-1	-50.37	Guanylyl cyclase activator	HIF1A, GUCY1A2, GUCY1A3, GUCY1B3
BRD-A13133631	fluorometholone	-50.35	Glucocorticoid receptor agonist	NR3C1
BRD-K27737647	H-89	-50.3	PKA inhibitor	PRKACA, GSG2, KCNA2, KCNA3, KCNA5, KCNAB2, KCNC1, KCNC2, KCNC3, KCNE1, KCNE2, KCNE3, KCNE4, KCNH1, KCNH2, KCNQ1, KCNQ2, KCNQ3, KCNQ5, KCNS3, PKIA
BRD-A47633927	NPC-15199	-50.23	ICAM1 antagonist	ICAM1, PPARG
BRD-A73741725	exemestane	-50.22	Aromatase inhibitor	CYP19A1
BRD-K60923938	veratridine	-49.75	Sodium channel activator	SCN1A, SCN3A, SCN8A, SCN9A
BRD-A28856712	tetryzoline	-49.65	Adrenergic receptor agonist
BRD-K26997899	SA-792574	-49.57	Microtubule inhibitor	TUBB
BRD-A80775386	hyperforin	-49.51	Cyclooxygenase inhibitor	NR1I2, ALOX5, PTGS1, TRPC6
BRD-K85503079	perospirone	-48.94	Dopamine receptor antagonist	DRD2, HTR2A, DRD3, DRD4, HTR2C
BRD-K15916496	clotrimazole	-48.87	Cytochrome P450 inhibitor	KCNN4, CYP3A4, CYP51A1, NR1I2, NR1I3, TRPM2, TRPM4, TRPM8
BRD-K97810537	beclometasone	-48.62	Glucocorticoid receptor agonist	NR3C1, CYP3A5, GPR97, SERPINA6
BRD-K74141488	naftifine	-48.59	Fungal squalene epoxidase inhibitor	SQLE
BRD-A39522003	OMDM-2	-48.47	FAAH inhibitor	GPR119
BRD-A45498368	WYE-125132	-48.37	MTOR inhibitor	MTOR, PIK3CA
BRD-A07780951	orciprenaline	-48.16	Adrenergic receptor agonist	ADRB2
BRD-K71823332	epothilone-a	-47.84	Microtubule stabilizing agent
BRD-K62353524	DY-131	-47.81	Estrogen receptor agonist	ESR2, ESRRB, ESRRG
BRD-K13169950	NSC-3852	-47.47	HDAC inhibitor	HDAC1
BRD-K35629949	SR-27897	-47.29	CCK receptor antagonist	CCKAR
BRD-K94832621	Y-134	-47.25	Estrogen receptor antagonist	ESR1, ESR2
BRD-K08273968	griseofulvin	-47.25	Tubulin inhibitor	KRT12
BRD-K43978949	PIT	-46.94	Purinergic receptor antagonist	P2RY1
BRD-A38898897	GW-311616	-46.93	Leukocyte elastase inhibitor	ELANE
BRD-K68065987	MK-2206	-46.92	AKT inhibitor	AKT1, AKT2, AKT3
BRD-K94841585	emodic-acid	-46.86	Laxative
BRD-A18620900	estriol	-46.86	Estrogen receptor agonist	ESR1, ESR2
BRD-A33833419	TER-14687	-46.84	Inhibitor of translocation of PKCq in T cells	PRKCQ
BRD-K77390737	xanthohumol	-46.46	ATPase inhibitor	CYP19A1, VCP
BRD-A20126139	medrysone	-46.46	Glucocorticoid receptor agonist	NR3C1
BRD-K60640630	mometasone	-46.21	Glucocorticoid receptor agonist	NR3C1
BRD-K57631554	aminolevulinic-acid	-45.88	Oxidizing agent	ALAD
BRD-A93477898	PETCM	-45.57	Caspase activator	CASP3
BRD-K56700933	phenethyl-isothiocyanate	-45.52	Antineoplastic	CYP2E1
BRD-K61480498	epoxycholesterol	-45.4	LXR agonist	NR1H2, NR1H3
BRD-A89337244	PD-102807	-45.27	Acetylcholine receptor antagonist	CHRM4
BRD-K77641333	naphazoline	-45.22	Adrenergic receptor agonist	ADRA1A, ADRA2A
BRD-K05350981	oligomycin-c	-45.07	ATPase inhibitor	ATP5A1
BRD-A03359064	ICI-89406	-44.59	Adrenergic receptor antagonist	ADRB1, ADRB2
BRD-K60460488	nelfinavir	-44.5	HIV protease inhibitor	CYP2C19, CYP3A5, CYP3A7
BRD-A63998256	helveticoside	-44.21	ATPase inhibitor	ATP1A1
BRD-K41731458	triclosan	-43.83	Enoyl-[acyl-carrier-protein] reductase [NADH] inhibitor	DNMT1
BRD-A67862938	naftidrofuryl	-43.43	Adrenergic receptor antagonist
BRD-K63343048	orlistat	-43.21	Lipase inhibitor	PNLIP, DAGLA, FASN, LIPF, CNR1, DAGLB
BRD-K29950728	clomifene	-42.78	Estrogen receptor antagonist	ESR1, AR
BRD-K04210847	tamoxifen	-42.74	Estrogen receptor antagonist	ESR1, ESR2, CYP3A5, EBP, GPER1, PRKCA, PRKCB, PRKCD, PRKCE, PRKCG, PRKCI, PRKCQ, PRKCZ
BRD-K51730347	diphencyprone	-42.3	Immunostimulant
BRD-K56001384	antimycin-a	-42.02	ATP synthase inhibitor	CYCS
BRD-K91623615	ABT-751	-41.95	Tubulin inhibitor	TUBB
BRD-K25504083	cytochalasin-d	-41.86	Actin polymerization inhibitor	ACTB
BRD-U82589721	HG-5-113-01	-41.84	Protein kinase inhibitor	ABL1, LTK, STK10
BRD-K33483813	actarit	-41.7	Interleukin receptor agonist
BRD-K40175214	torin-1	-41.6	MTOR inhibitor	MTOR, PIK3CA
BRD-A23637604	oxymetholone	-41.53	Androgen receptor agonist	AR
BRD-A72703248	SKF-96365	-41.53	Calcium channel blocker	CYP3A4, TRPC1, PKD2, TRPC3, TRPC4, TRPC5, TRPV2
BRD-K12184916	dactolisib	-41.47	MTOR inhibitor	MTOR, PIK3CA, PIK3CG, PIK3CD, ATR, PIK3CB
BRD-K50836978	purvalanol-a	-41.36	CDK inhibitor	CDK1, CDK2, CDK4, CDK5, CCND1, CCNE1, CSNK1G3, RPS6KA1, SRC
BRD-K16551401	PNU-22394	-41.17	Serotonin receptor agonist	MAOA, MAOB
BRD-K32828673	chelidonine	-40.83	Tubulin inhibitor
BRD-K54256913	MK-1775	-40.82	WEE1 kinase inhibitor	WEE1
BRD-K50325075	UCL-2077	-40.58	Slow after hyperpolarization channel blocker
BRD-K30867024	SB-216641	-40.58	Serotonin receptor antagonist	HTR1B, HTR1D, HTR1A, HTR2A, HTR2B, HTR2C
BRD-K51313569	palbociclib	-40.38	CDK inhibitor	CDK4, CDK6, CCND3
BRD-K50866992	tropisetron	-40.07	Serotonin receptor antagonist	HTR3A, GLRA1, GLRA2, GLRB, HTR4
BRD-A15297126	fluocinonide	-39.95	Glucocorticoid receptor agonist	NR3C1, SERPINA6, SMO
BRD-K41564320	purvalanol-b	-39.76	Tyrosine kinase inhibitor	CDK2, CDK4, MAPK1, MAPK3, CDK5, SRPK2
BRD-A31227688	kynuramine	-39.69	Aryl hydrocarbon receptor activator
BRD-K69932463	AZD-8055	-39.46	MTOR inhibitor	MTOR
BRD-K75295174	alisertib	-39.36	Aurora kinase inhibitor	AURKA
BRD-A50157456	terbutaline	-39.34	Adrenergic receptor agonist	ADRB2
BRD-K29653726	topiramate	-39.04	Carbonic anhydrase inhibitor	CA2, CA4, GRIK1, CA1, CA12, CA7, CYP2C19, CYP3A4, GABRA1, GABRA2, GABRA3, GABRA4, GABRA5, GABRA6, GABRB1, GABRB2, GABRB3, GABRD, GABRE, GABRG1, GABRG2, GABRG3, GABRP, GABRQ, GRIA1, SCN1A, SCN5A
BRD-K28453807	nitrocaramiphen	-38.99	Cholinergic receptor antagonist
BRD-K13725475	rhodomyrtoxin	-38.87	Cytotoxic agent
BRD-A22713669	BVT-948	-38.86	Tyrosine phosphatase inhibitor	PTPN1, PTPN11, PTPN2
BRD-A16665823	butoconazole	-38.75	Bacterial cell wall synthesis inhibitor
BRD-K03319035	maprotiline	-38.49	Norepinephrine reuptake inhibitor	SLC6A2, ADRA1A, ADRA1B, ADRA1D, ADRA2A, ADRA2B, ADRA2C, CHRM1, CHRM2, CHRM3, CHRM4, CHRM5, DRD2, HRH1, HTR2A, HTR2C, HTR7
BRD-A97437073	rosiglitazone	-38.44	Insulin sensitizer	PPARG, ACSL4, CYP2C8, FFAR1, INS, TRPC5, TRPM3
BRD-K72024482	MRS-1754	-38.32	Adenosine receptor antagonist	ADORA2B, ADORA1, ADORA2A, ADORA3
BRD-K92991072	PAC-1	-38.16	Caspase activator	CASP3
BRD-K51318897	fenbendazole	-38.12	Tubulin inhibitor	CYP2C19, CYP2D6, CYP2J2, CYP3A4, TUBB
BRD-K39670393	amthamine	-37.89	Histamine receptor agonist	HRH2
BRD-K34330170	rotenonic-acid	-37.8	Retinoid receptor antagonist
BRD-A03816571	CP-55940	-37.71	Cannabinoid receptor agonist	CNR1, CNR2, CXCR4, GPR55
BRD-K72726508	arcyriaflavin-a	-37.62	CDK inhibitor	CCND1, CCNE1, CDK2, CDK4
BRD-K95739795	tetrabenazine	-37.05	Vesicular monoamine transporter inhibitor	SLC18A2, DRD2, SLC18A1
BRD-A98431941	ephedrine	-36.88	Adrenergic receptor agonist	ACHE, ADRA1A, ADRB2, SLC18A2, SLC6A2
BRD-U88459701	atorvastatin	-36.86	HMGCR inhibitor	HMGCR, DPP4, AHR, CYP3A5, FASLG
BRD-K32501161	vanoxerine	-36.68	Dopamine uptake inhibitor	SLC6A3, MAOA, MAOB
BRD-K99498722	NPI-2358	-36.56	Tubulin inhibitor
BRD-K03642198	AY-9944	-36.56	Hedgehog pathway modulator
BRD-K72895815	SSR-69071	-36.5	Leukocyte elastase inhibitor	ELANE
BRD-K08589866	linsitinib	-36.27	IGF-1 inhibitor	IGF1R, INSR, INSRR
BRD-A32164164	methyllycaconitine	-35.9	Acetylcholine receptor antagonist	CHRNA7
BRD-A79903587	tegafur	-35.79	Thymidylate synthase inhibitor	TYMS
BRD-K11905747	spectinomycin	-35.71	Bacterial 30S ribosomal subunit inhibitor
BRD-K13049116	BMS-754807	-35.6	IGF-1 inhibitor	IGF1R, AKT1
BRD-K92428232	GSK-461364	-35.59	PLK inhibitor	PLK1
BRD-K33882852	ZK-93423	-35.56	Benzodiazepine receptor agonist	GABRA1, GABRA2, GABRA3, GABRA5, GABRB2, GABRG2
BRD-K68437527	EMF-bca1-60	-35.55	caspase inhibitor
BRD-K08206212	entecavir	-35.49	Reverse transcriptase inhibitor
BRD-K74430258	1,2-dichlorobenzene	-35.47	Hepatotoxicant
BRD-A29644307	nomifensine	-35.22	Dopamine uptake inhibitor	SLC6A2, SLC6A3, DRD2, MAOA, MAOB, MPO
BRD-K83010055	VU-0415374-1	-35.21	Glutamate receptor modulator	GRM4
BRD-K89708791	rifaximin	-34.97	RNA synthesis inhibitor	NR1I2, CYP3A4
BRD-K17896185	FIT	-34.89	Opioid receptor agonist	OPRD1
BRD-K44849676	capsazepine	-34.82	TRPV agonist	TRPV1, TRPV4
BRD-A18579359	wiskostatin	-34.78	Neural Wiskott-Aldrich syndrome protein inhibitor	WAS, WASL
BRD-A79465854	auranofin	-34.02	NFkB pathway inhibitor	IKBKB, PRDX5, TRPA1, TXNRD1, TXNRD2
BRD-K26979635	NS-3694	-33.59	Glutamate receptor antagonist	GRIK1
BRD-K80672993	M2-PK-activator	-33.41	-666	PKM
BRD-K02715688	hydrastine	-33.07	Tyrosine hydroxylase inhibitor
BRD-K49448285	bisindolylmaleimide	-32.72	CDK inhibitor	CCND1, CDK4, LRRK2, PDPK1, PIM1, PRKCA, PRKCB, PRKCI, PRKCZ
BRD-K82164249	andarine	-32.22	Androgen receptor modulator	AR
BRD-K67566344	KU-0063794	-32.04	MTOR inhibitor	MTOR
BRD-K14791739	fluticasone	-31.76	Glucocorticoid receptor agonist	NR3C1, CYP3A5, CYP3A7, NR3C2, PGR, PLA2G4A
BRD-K10042277	desmethylclozapine	-31.42	Acetylcholine receptor agonist	CHRM1, DRD2, DRD3, HTR2A
BRD-K32412559	morphothebaine	-31.41	Adrenergic receptor antagonist
BRD-A55913614	primaquine	-31.35	Antimalarial	KRT7, NQO2
BRD-K41868777	W-5	-31.18	Calmodulin antagonist
BRD-A25576662	streptozotocin	-30.71	DNA alkylating agent	SLC2A2
BRD-K60762818	desipramine	-30.59	Tricyclic antidepressant	SLC6A2, SLC6A4, ADRA1A, ADRA1B, ADRA1D, ADRA2A, ADRA2B, ADRA2C, ADRB1, ADRB2, CHRM1, CHRM2, CHRM3, CHRM4, CHRM5, DRD2, HRH1, HTR1A, HTR2A, HTR2C, SMPD1
BRD-K50387473	XMD-892	-30.56	MAP kinase inhibitor	MAPK7, DCLK2, LRRK2, PLK4, TNK1
BRD-K49294207	BIBU-1361	-30.44	EGFR inhibitor	EGFR
BRD-K20995441	U-54494A	-30.37	Opioid receptor agonist
BRD-K44094599	tacrolimus	-30.36	Calcineurin inhibitor	FKBP1A, CYP3A5, CYP3A7
BRD-K79353516	indolophenanthridine	-30.25	CALY activator	CALY, DRD1
BRD-K35240538	methylprednisolone	-30.01	Glucocorticoid receptor agonist	NR3C1
BRD-A56892734	esomeprazole	-29.89	ATPase inhibitor	ATP4A, CYP2C19, CYP3A4
BRD-A30655177	LFM-A13	-29.81	BTK inhibitor	BTK
BRD-K06024458	n-arachidonyl-GABA	-29.73	cannabinoid receptor agonist
BRD-A69917777	aminopentamide	-29.65	Acetylcholine receptor antagonist
BRD-K47761761	PD-168077	-29.64	Dopamine receptor agonist	DRD2, DRD4
BRD-A49906757	scopolamine	-29.49	Acetylcholine receptor antagonist	CHRM2, CHRM1, CHRM3, CHRM4, CHRM5, SI
BRD-K53545112	CNQX	-29.45	Glutamate receptor antagonist	GRIA1, GRIA2, GRIA3, GRIA4
BRD-K80315159	DPPE	-29.37	Histamine receptor antagonist	ABCB1, HRH1
BRD-K33193182	methylnorlichexanthone	-29.21	Aurora kinase inhibitor	AURKB, KDR, PIM1
BRD-K50311478	tosyl-phenylalanyl-chloromethyl-ketone	-29.17	Chymotrypsin inhibitor
BRD-K02607075	tubocurarine	-29.01	Acetylcholine receptor antagonist	CHRNA2, HTR3A, ACHE, HTR3B, KCNN1, KCNN2, KCNN3, ZACN
BRD-K04146668	GW-441756	-28.8	Growth factor receptor inhibitor	LRRK2, NTRK1
BRD-K74765201	tomelukast	-28.72	Leukotriene receptor antagonist	CYSLTR1
BRD-A02481876	importazole	-28.17	Importin-beta transport receptor inhibitor	KPNB1
BRD-K72093121	vidarabine	-28.07	Antiviral	ADCY5
BRD-K20920669	cromoglicic-acid	-28.06	Immunosuppressant	KCNMA1, S100P
BRD-K94689771	pinocembrin	-27.9	CYP1B1 inhibitor	AR, CYP1B1, SRD5A1, SRD5A2
BRD-K47679368	bromfenac	-27.9	Cyclooxygenase inhibitor	PTGS1, PTGS2
BRD-K03557653	sappanone-a	-27.86	Tyrosinase inhibitor
BRD-K07325606	hispidin	-27.8	PKC inhibitor	PREP, PRKCB, PTGS2, XDH
BRD-K26521938	dinoprostone	-27.71	Prostanoid receptor agonist	PTGER2, PTGER1, PTGER3, PTGER4, CATSPER1, CATSPER2, CATSPER3, CATSPER4, PTGDR, PTGDR2, PTGFR, TBXA2R
BRD-A87125127	3-matida	-27.63	Glutamate receptor antagonist	GRM1
BRD-K97330509	SRC-kinase-inhibitor-II	-27.62	SRC inhibitor
BRD-A72483914	spiroxatrine	-27.55	Serotonin receptor antagonist	HTR1A, ADRA1A, ADRA1B, ADRA1D, ADRA2A, ADRA2B, ADRA2C, HTR2B
BRD-K68336408	tyrphostin-AG-1478	-27.31	EGFR inhibitor	EGFR, MAPK14
BRD-K08640512	RS-100329	-27.25	Adrenergic receptor antagonist	ADRA1A, ADRA1D
BRD-K37194137	III606050	-27.08	Cytochrome P450 inhibitor
BRD-K73391359	quinisocaine	-27.06	Local anesthetic
BRD-K77286328	reversine	-27.05	Aurora kinase inhibitor	AURKB, ADORA3, AURKA, INCENP, MAP2K1
BRD-K11742128	triprolidine	-27	Histamine receptor antagonist	HRH1
BRD-K68402494	ML-9	-26.86	Myosin light chain kinase inhibitor	MLCK, TRPC6, PKA, PKC
BRD-A87479750	tenidap	-26.66	Cyclooxygenase inhibitor	ALOX5, KCNJ4, PTGS1
BRD-A43671941	oxprenolol	-26.64	Adrenergic receptor antagonist	ADRB1, ADRB2
BRD-A98378129	talniflumate	-26.63	Cyclooxygenase inhibitor	CLCA1
BRD-K64341947	CFM-1571	-26.63	Guanylate cyclase activator
BRD-K61269089	daphnetin	-26.29	Protein kinase inhibitor
BRD-K77133231	PD-169316	-26.26	p38 MAPK inhibitor	ALOX5
BRD-K65910366	KUC103904N	-26.24	-666
BRD-K81847782	scandenin	-26.21	Plant compound with antimicrobial activity
BRD-K24675965	LY-288513	-26.09	CCK receptor antagonist	CCKBR
BRD-A71009679	KUC103420N	-26.06	-666
BRD-K20655524	mefexamide	-26.05	Psychoactive drug
BRD-K85606544	neratinib	-25.89	EGFR inhibitor	EGFR, ERBB2, ERBB4, KDR
BRD-A78391468	prednisolone	-25.51	Glucocorticoid receptor agonist	NR3C1, NR3C2, SERPINA6
BRD-K47328134	lysylphenylalanyl-tyrosine	-25.46	Heparin activation inhibitor
BRD-A32949107	MRS-1845	-25.24	Calcium channel blocker	ORAI1
BRD-K68246049	TTNPB	-25.2	Retinoid receptor agonist	RARB, RARA, RARG
BRD-K32906660	bis-tyrphostin	-25.2	EGFR inhibitor	DNM1, EGFR
BRD-K66944906	fraxidin	-25.19	Carbonic anhydrase inhibitor	CA1
BRD-A48257147	PHCCC	-25.19	Glutamate receptor agonist	GRM1, GRM4
BRD-K05977823	tenovins	-25.13	SIRT inhibitor	SIRT1, SIRT2
BRD-K53737926	amitriptyline	-25.04	Norepinephrine inhibitor	CHRM1, CHRM2, CHRM3, CHRM4, CHRM5, HRH1, HTR6, SLC6A2, SLC6A4, ADRA1A, ADRA1B, ADRA1D, ADRA2A, ADRB1, ADRB2, ADRB3, HRH2, HRH4, HTR1A, HTR1B, HTR1D, HTR2A, HTR2C, HTR7, KCNA1, KCND2, KCND3, KCNQ2, KCNQ3, NTRK1, NTRK2, OPRD1, OPRK1, OPRM1, SIGMAR1
BRD-A93255169	thalidomide	-25.04	TNF production inhibitor	TNF, CRBN, CYP1A2, CYP2B6, CYP2C19, CYP3A5, FGFR2, NFKB1, ORM1, ORM2, PTGS2
BRD-K08547377	irinotecan	-24.98	Topoisomerase inhibitor	TOP1, CYP3A5, TOP1MT
BRD-A44780397	mifepristone	-24.84	Glucocorticoid receptor antagonist	PGR, NR3C1, AR, CYP2B6, CYP2C8, CYP3A5, CYP3A7, NR1I2
BRD-K26669427	WR-216174	-24.81	PFMRK inhibitor
BRD-K63265447	docetaxel	-24.47	Tubulin inhibitor	TUBB, BCL2, MAP2, MAP4, MAPT, NR1I2, TUBB1
BRD-A04668240	CGP-52432	-24.39	GABA receptor antagonist	GABBR1, GABBR2
BRD-K07303502	arachidonyl-trifluoro-methane	-24.34	Cytosolic phospholipase inhibitor	PLA2G4A
BRD-K63979671	etifenin	-24.31	Compound used in hepatobiliary scans of the liver
BRD-K47869605	podophyllotoxin	-24.27	Microtubule inhibitor	IGF1R, CASP3, TOP2A, TUBA4A, TUBB
BRD-K40919711	BAPTA-AM	-24.12	Potassium channel blocker	KCNA3, KCNA5, KCNH2
BRD-K55301415	abiraterone	-23.95	17,20 lyase inhibitor	CYP17A1, CYP11B1
BRD-A81772229	simvastatin	-23.92	HMGCR inhibitor	HMGCR, CYP2C8, CYP3A4, CYP3A5, ITGB2
BRD-A50764878	MDL-73005EF	-23.71	Serotonin receptor antagonist	HTR1A
BRD-K68332390	ponalrestat	-23.7	Aldose reductase inhibitor	AKR1B1
BRD-K81916719	triclabendazole	-23.55	Microtubule inhibitor	DNMT1
BRD-A80960055	celastrol	-23.52	Anti-inflammatory	IL1B, TNF
BRD-K17110974	aristolochic-acid	-23.44	Phospholipase inhibitor
BRD-A34208323	VU-0404997-2	-23.4	Glutamate receptor modulator	GRM4
BRD-K83597974	pargyline	-23.37	Monoamine oxidase inhibitor	MAOB, MAOA
BRD-A07395371	esmolol	-23.22	Adrenergic receptor antagonist	ADRB1
BRD-K05181463	L-741626	-23.19	Dopamine receptor antagonist	DRD2, DRD3, DRD4, HTR2A, HTR2B
BRD-K72816382	cinalukast	-23.11	Leukotriene receptor antagonist	CYSLTR1
BRD-K59753975	vindesine	-23.07	Tubulin inhibitor	TUBB, TUBB1
BRD-K71430621	clobenpropit	-23.05	Histamine receptor antagonist	HRH3, HRH4, HRH1, HRH2
BRD-A10420615	cyclopiazonic-acid	-23.03	ATPase inhibitor	ATP2A1
BRD-K17497770	butein	-22.99	EGFR inhibitor	ACE, CXCL8, IL6, SIRT1, SRD5A1, SRD5A2, TNF
BRD-A91555231	norepinephrine	-22.97	Adrenergic receptor agonist	ADRA1A, ADRA1B, ADRA1D, ADRA2A, ADRA2B, ADRA2C, ADRB1, ADRB3, ADRB2, DRD1, DRD5, PAH, SLC18A1, SLC18A2
BRD-A97104540	fenoterol	-22.63	Adrenergic receptor agonist	ADRB2, ADRB1, ADRB3
BRD-K10176267	L-701252	-22.57	Glutamate receptor antagonist	GRIN1
BRD-K37798499	etoposide	-22.55	Topoisomerase inhibitor	TOP2A, CYP2E1, CYP3A5, TOP2B
BRD-A90131694	alclometasone	-22.49	Glucocorticoid receptor agonist	NR3C1, SERPINA6
BRD-K81169441	cerivastatin	-22.47	HMGCR inhibitor	HMGCR, CYP2C8, CYP3A5
BRD-A43930669	L-368899	-22.31	Oxytocin receptor antagonist	OXTR, AVPR1A, AVPR2, OXT
BRD-K40965114	cyanopindolol	-22.29	Adrenergic receptor antagonist	HTR1D
BRD-A85280935	quinpirole	-22.14	Dopamine receptor agonist	DRD2, DRD3, DRD4, DRD1, HTR1A, HTR2A, HTR2B, HTR2C
BRD-A12016240	LY-278584	-22.12	Serotonin receptor antagonist	HTR3A
BRD-A15914070	4-hydroxy-2-nonenal	-21.86	Cytotoxic lipid peroxidation product	IKBKB
BRD-K64994968	progesterone	-21.58	Progesterone receptor agonist	PGR, CYP17A1, NR3C2, CATSPER1, CATSPER2, CATSPER3, CATSPER4, CYP2C19, ESR1, OPRK1, TRPC5
BRD-K14993104	bemegride	-21.57	Chemoreceptor agonist	GABRA1
BRD-K55591206	epigallocatechin	-21.47	Nitric oxide synthase inhibitor	FASN, APP, BACE1, CYP19A1, DYRK1A, ELANE, ENOX2, EP300, IDO1, KAT2B, KDR, MMP14, MMP2, PPARA, PREP, SLC5A1
BRD-K83063356	RS-102895	-21.46	CCR antagonist	CCR2
BRD-K77175907	calcifediol	-21.42	Vitamin D receptor agonist	VDR
BRD-K13819402	desoxypeganine	-21.37	Acetylcholinesterase inhibitor	ACHE, MAOA
BRD-K31792052	pifithrin	-21.35	Interleukin receptor antagonist
BRD-A30815329	felodipine	-21.32	Calcium channel blocker	CACNA1C, CACNA1D, CACNA1H, CACNA1S, CACNA2D1, CACNA2D2, CACNB2, CALM1, CFTR, NR3C2, PDE1A, PDE1B, TNNC1, TNNC2
BRD-A89434049	sarmentogenin	-21.14	ATPase inhibitor	ATP1A1
BRD-K43887077	dopamine	-20.86	Dopamine receptor agonist	DRD2, DRD1, DRD3, DRD4, DRD5, DBH, HTR1A, HTR7, SLC6A2, SLC6A3, SLC6A4
BRD-K54708045	nTZDpa	-20.7	PPAR receptor agonist	PPARG
BRD-U66370498	androstanol	-20.67	CAR antagonist	NR1I3
BRD-K65786282	CGP-7930	-20.66	GABA receptor modulator	GABBR1
BRD-A84389633	tropanyl-3,5-dimethylbenzoate	-20.57	Serotonin receptor antagonist
BRD-K09635134	l-erythro-MAPP	-20.57	negative control for D-erythro-MAPP
BRD-K33583600	isoliquiritigenin	-20.49	Guanylate cyclase activator	AKR1B1, HRH2, SIRT1
BRD-A62890442	3-methyl-GABA	-20.47	GABA aminotransferase activator
BRD-K65331431	retinyl	-20.37	vitamin analog
BRD-A49225603	alimemazine	-20.25	Histamine receptor agonist	HRH1
BRD-A28318179	aminomethyltransferase	-20.23	Nitric oxide synthase inhibitor	NOS2
BRD-A26845397	isamoltan	-20.19	Adrenergic receptor antagonist	ADRB1, ADRB2
BRD-K03440695	boldine	-20.07	Acetylcholine receptor antagonist	CHRNA4, CHRNB2, DRD1, DRD2
BRD-A96897502	U-74389F	-20.06	Lipid peroxidase inhibitor
BRD-K88741031	methyl-2,5-dihydroxycinnamate	-19.99	EGFR inhibitor	EGFR
BRD-K11630072	carmofur	-19.98	Thymidylate synthase inhibitor	TYMS
BRD-K70577657	H-9	-19.9	PKA inhibitor	PRKACA
BRD-K68341547	W-9	-19.85	Calmodulin antagonist	CALM2
BRD-K95885906	quercetagetin	-19.67	PIM inhibitor	PIM1
BRD-K12357156	AG-490	-19.52	EGFR inhibitor	JAK2, JAK3, EGFR, STAT3
BRD-K20313525	rosmarinic-acid	-19.48	GABA transaminase inhibitor	MCL1, TYR
BRD-K13211965	L-741742	-19.47	Dopamine receptor antagonist	DRD4, DRD3, SCN1A, SCN3A
BRD-K31627533	rimexolone	-19.4	Glucocorticoid receptor agonist	NR3C1, SERPINA6
BRD-K21548250	moracizine	-19.4	Sodium channel blocker	SCN5A
BRD-K61341215	vecuronium	-19.39	Acetylcholine receptor antagonist	CHRNA2
BRD-K22096725	ALW-II-49-7	-19.25	Ephrin inhibitor	DDR1, EPHA2, EPHA4, EPHA7, EPHB2, EPHB4, EPHB6
BRD-K64890080	BI-2536	-19.23	PLK inhibitor	PLK1, BRD4, PLK2, PLK3
BRD-A11990600	lorazepam	-19.18	Benzodiazepine receptor agonist	GABRA1, GABRA2, GABRA3, GABRA5, GABRA4, GABRA6, GABRB1, GABRB2, GABRB3, GABRD, GABRE, GABRG1, GABRG2, GABRG3, GABRP, GABRQ, TSPO
BRD-A65013509	oxybutynin	-19.15	Acetylcholine receptor antagonist	CHRM3, CHRM1, CHRM2, CHRM4
BRD-K88701661	dimercaptosuccinic-acid	-19.06	Chelating agent	DNMT1
BRD-K46441700	GR-55562	-18.97	Serotonin receptor antagonist	HTR1B, HTR1D
BRD-K78373679	RO-3306	-18.97	CDK inhibitor	CDK1
BRD-A56359832	zileuton	-18.91	Leukotriene inhibitor	ALOX5
BRD-A43150328	penicillic-acid	-18.88	other antibiotic
BRD-K82381502	acetylcholine	-18.86	Acetylcholine receptor agonist	ACHE, CHRM1, CHRM2, CHRM3, CHRM4, CHRM5, CHRNA2
BRD-K93095519	SJ-172550	-18.71	MDM inhibitor	MDM4
BRD-K97399794	quercetin	-18.71	Polar auxin transport inhibitor	PIK3CG, AKR1B1, ATP5A1, ATP5B, ATP5C1, CYP2C8, EGFR, GAA, HCK, HIBCH, MAOA, PIM1, PTPN1, SCN5A, SIRT1, STK17B, UGT3A1, XDH
BRD-A82590476	SDZ-NKT-343	-18.68	Tachykinin antagonist	TACR1
BRD-K30570479	VU-0400195-3	-18.66	Glutamate receptor modulator	GRM4
BRD-K65285700	BRD-K65285700	-18.65	Cannabinoid receptor agonist	CNR2
BRD-A24191444	ifenprodil	-18.62	Adrenergic receptor antagonist	GRIN1, GRIN2B
BRD-A92630576	trimebutine	-18.6	Opioid receptor agonist	CHRM1, CHRM2, CHRM3, CHRM4
BRD-K35430135	SR-59230A	-18.58	Adrenergic receptor antagonist	ADRB3, ADRB1, ADRB2
BRD-K02965346	SU-11274	-18.5	Hepatocyte growth factor receptor inhibitor	MET
BRD-A93659613	GR-89696	-18.4	Opioid receptor agonist	OPRK1
BRD-K76723084	isotretinoin	-18.35	Retinoid receptor agonist	CYP2B6, CYP2C19, CYP2C8, CYP3A5, CYP3A7, NR2C2, PPARD, RARA, RARB, RARG, RORB, RORC
BRD-K36198571	WAY-170523	-18.27	Metalloproteinase inhibitor	MMP13
BRD-K70557564	zosuquidar	-18.24	P-glycoprotein inhibitor	ABCB1, ABCB4
BRD-A55594068	vinblastine	-18.16	Microtubule inhibitor	TUBB, JUN, TUBA1A, TUBD1, TUBE1, TUBG1
BRD-A54029483	IRL-2500	-18.15	Endothelin receptor antagonist	EDNRB
BRD-K29530284	amlexanox	-18.12	Histamine receptor modulator	FGF1, IL3, S100A12, S100A13
BRD-K54987996	CAY-10578	-18.11	Casein kinase inhibitor
BRD-A01826957	xanthinol	-18.08	Vasodilator
BRD-A27143604	DPN	-18.07	Estrogen receptor agonist	ESR2
BRD-K41903098	diphenoxylate	-17.89	Opioid receptor agonist	OPRM1, OPRD1
BRD-K87510569	RS-504393	-17.89	CC chemokine receptor antagonist	CCR2, CCL2
BRD-A37347161	BRL-52537	-17.83	Opioid receptor agonist	OPRK1
BRD-K28806945	L-750667	-17.68	Dopamine receptor antagonist	DRD4
BRD-A39747742	estradiol-valerate	-17.34	Estrogen receptor agonist	ESR1
BRD-K64935403	ebelactone-b	-17.32	Lipase inhibitor	PNLIP
BRD-K70330367	amantadine	-17.23	Glutamate receptor antagonist	DRD2, GRIN1, GRIN2A, GRIN2B, GRIN2C, GRIN2D, GRIN3A
BRD-K77925998	quipazine	-17.18	Serotonin receptor agonist	HTR2A, HTR3A, HTR3B, HTR1A, HTR1D, HTR2B, HTR2C, HTR6, SLC6A4
BRD-A47144777	dihydro-7-desacetyldeoxygedunin	-17.06	HSP inhibitor	HSP90AA1
BRD-K47659338	EMD-386088	-17.02	Serotonin receptor agonist	HTR6
BRD-K69032158	diprotin-a	-16.93	Dipeptidyl peptidase inhibitor	DPP4
BRD-K57886322	fluocinonide	-16.82	Glucocorticoid receptor agonist	NR3C1, SERPINA6, SMO
BRD-K81729199	AQ-RA741	-16.75	Acetylcholine receptor antagonist
BRD-K63151507	MNITMT	-16.74	Lymphocyte inhibitor
BRD-K71799949	carbamazepine	-16.73	Carboxamide antiepileptic	ABCB1, CYP1A2, CYP3A4, SCN1A, SCN3A, SCN5A
BRD-K84566043	fenpiverinium	-16.72	Acetylcholine receptor antagonist
BRD-K68143200	SA-792541	-16.6	CDC inhibitor	CASP3, CDC25A, CDC25B
BRD-A74667430	etodolac	-16.52	Cyclooxygenase inhibitor	PTGS2, PTGS1, RXRA, TRPV1
BRD-A09062839	amylocaine	-16.49	Local anesthetic
BRD-A39268308	epibatidine	-16.26	Acetylcholine receptor agonist	CHRFAM7A, CHRNA2, CHRNA3, CHRNA4, CHRNA7
BRD-K82143716	flucytosine	-16.25	Antifungal	DNMT1
BRD-K55430733	WAY-629	-16.2	Serotonin receptor agonist	HTR2C
BRD-K11558771	droxinostat	-16.19	HDAC inhibitor	HDAC6, HDAC8
BRD-A37492983	iocetamic-acid	-16.16	Radiopaque medium
BRD-A69960130	bromocriptine	-16.15	Dopamine receptor agonist	DRD2, ADRA2A, ADRA2B, ADRA2C, DRD1, DRD3, DRD4, DRD5, HTR1A, HTR1B, HTR1D, HTR2A, HTR2B, HTR2C, ADRA1A, ADRA1B, ADRA1D, HTR6, HTR7, PRL
BRD-K16277217	piperacetazine	-16.14	Dopamine receptor antagonist
BRD-K16195444	oxymetazoline	-16.1	Adrenergic receptor agonist	ADRA1A, ADRA2A, ADRA1B, ADRA1D, ADRA2B, ADRA2C, CYP2C19, HTR1B, HTR1D, HTR2C
BRD-A16700644	isoxsuprine	-16.1	Adrenergic receptor agonist	ADRB2
BRD-K96134740	kitasamycin	-16.05	Protein synthesis inhibitor
BRD-K25875056	SC-9	-16.05	Protein tyrosine kinase activator
BRD-K14441456	tyrphostin-AG-556	-16.02	EGFR inhibitor	EGFR
BRD-K81209512	AG-494	-16.02	EGFR inhibitor	EGFR
BRD-K36638830	anabasine	-15.98	Acetylcholine receptor agonist
BRD-K96740444	itopride	-15.78	Dopamine receptor antagonist	DRD2, ACHE, CHRM3
BRD-U08759356	EI-346-erlotinib-analog	-15.77	EGFR inhibitor	EGFR
BRD-A02176148	tubaic-acid	-15.69	Mitochondrial complex I inhibitor	MT-ND1
BRD-K44084986	Y-27632	-15.43	Rho associated kinase inhibitor	ROCK1, ROCK2, LRRK2, PKIA, PKN2, PRKACA, PRKCE
BRD-K52911425	GDC-0941	-15.43	PI3K inhibitor	PIK3CG, PIK3CA, PIK3CB, PIK3CD
BRD-K33312228	halometasone	-15.42	Glucocorticoid receptor agonist	NR3C1
BRD-K50417881	eticlopride	-15.42	Dopamine receptor antagonist	DRD2, DRD3, DRD4
BRD-A25143711	hydrocortisone	-15.39	Glucocorticoid receptor agonist	ANXA1, NOS2, NR3C1, NR3C2
BRD-A54596827	solifenacin	-15.28	Acetylcholine receptor antagonist	CHRM3, CHRM1, CHRM2, CHRM4, CHRM5
BRD-K77171813	proxyfan	-15.23	Histamine receptor modulator	HRH3
BRD-A15530910	carpindolol	-14.95	Adrenergic receptor antagonist
BRD-A07765530	epinephrine	-14.89	carbonic anhydrase activator	ADRA1A, ADRA1B, ADRA1D, ADRA2A, ADRA2B, ADRA2C, ADRB1, ADRB2, ADRB3, PAH, TNF
BRD-K90885812	propantheline	-14.76	Acetylcholine receptor antagonist	CHRM1, CHRM2, CHRM3, CHRM4
BRD-A25004090	erastin	-14.69	Ion channel antagonist	VDAC2
BRD-K52930707	rescinnamine	-14.68	ACE inhibitor	ACE
BRD-K50464341	berbamine	-14.66	Calmodulin antagonist	CALM1
BRD-A37817666	picrotoxin	-14.48	GABA receptor antagonist	GABRA1, GLRA2, GLRA3, GABRR1, GLRA1, GLRB, HTR3A, HTR3B
BRD-K59419204	AM-281	-14.38	Cannabinoid receptor antagonist	CNR1, CNR2, GPR55
BRD-K21350491	phenamil	-14.34	TRPV antagonist	PKD2L1
BRD-K61401890	deguelin	-14.26	NADH-ubiquinone oxidoreductase (Complex I) inhibitor	AKT1, PTGS2
BRD-A22769835	homochlorcyclizine	-14.19	Antihistamine	HRH1
BRD-A09094913	strychnine	-14.09	Acetylcholine receptor antagonist	GLRA1, CHRM1, CHRM2, CHRM3, CHRM4, CHRM5, CHRNA10, CHRNA9, GLRA2, GLRA3, GLRB
BRD-K49890030	gavestinel	-14.07	Glutamate receptor antagonist	GLRB
BRD-A49370193	RO-60-0175	-14.03	Serotonin receptor agonist	HTR2C, HTR2A, HTR2B
BRD-K84895041	BMY-45778	-13.93	IP1 prostacyclin receptor agonist	PTGIR
BRD-A26095496	clobetasol	-13.91	Glucocorticoid receptor agonist	NR3C1, PLA2G1B
BRD-A11678676	wortmannin	-13.9	PI3K inhibitor	PIK3CA, PIK3CG, PLK1, ATM, ATR, MTOR, PI4KA, PI4KB, PIK3CD, PIK3R1, PLK3, PRKDC
BRD-K59456551	methotrexate	-13.88	Dihydrofolate reductase inhibitor	DHFR, AOX1, FOLR1, TYMS
BRD-K09499853	KU-0060648	-13.84	DNA dependent protein kinase inhibitor	PIK3CA, PIK3CB, PIK3CD, PIK3CG, PRKDC
BRD-K82484965	carmoxirole	-13.81	Dopamine receptor agonist	DRD2
BRD-A21723284	naltriben	-13.79	Opioid receptor antagonist	OPRD1, OPRK1, OPRM1
BRD-K63150726	JTE-907	-13.75	Cannabinoid receptor inverse agonist	CNR2
BRD-K09485525	GANT-61	-13.66	GLI antagonist	DHH, IHH
BRD-K10705233	GW-405833	-13.54	Cannabinoid receptor agonist	CNR2
BRD-A31575449	CGP-20712	-13.52	Adrenergic receptor antagonist	ADRB1, ADRB3
BRD-K97764662	PD-173074	-13.35	FGFR inhibitor	FGFR1, FGFR3, FGFR2, FGFR4, FLT1, FLT4, KDR, PDGFRA, PDGFRB
BRD-A13946108	sulindac	-13.26	Cyclooxygenase inhibitor	AKR1B1, PTGS1, PTGS2, MAPK3, PPARD, PTGDR2
BRD-K26160755	RS-45041-190	-13.07	Imidazoline receptor agonist
BRD-K08806317	timolol	-12.98	Adrenergic receptor antagonist	ADRB2, ADRB1
BRD-K01648091	LE-300	-12.93	Dopamine receptor antagonist	DRD5, DRD1, HTR2A
BRD-K75181824	acetyl-geranygeranyl-cysteine	-12.76	Inhibitor of methyl esterification of geranylgeranylated proteins
BRD-K21450440	benzthiazide	-12.72	Carbonic anhydrase inhibitor	CA2, CA1, CA12, CA4, CA9, SLC12A3
BRD-K17823458	danoprevir	-12.71	HCV inhibitor
BRD-A45499626	UBP-302	-12.61	Glutamate receptor antagonist	GRIK1
BRD-K67868012	PI-103	-12.49	MTOR inhibitor	PIK3CA, PIK3CG, MTOR, PIK3CB, PIK3CD, PRKDC
BRD-K55424922	anpirtoline	-12.45	Serotonin receptor agonist	HTR1B, HTR3A
BRD-A02189320	met-leu-phe	-12.23	-666
BRD-A41451487	PK-11195	-12.22	Benzodiazepine receptor antagonist	TSPO, NR1I2, NR1I3
BRD-K34441861	moexipril	-12.16	ACE inhibitor	ACE, ACE2
BRD-K24681473	YM-155	-12.13	Survivin inhibitor	BIRC5
BRD-A34817987	itraconazole	-12.1	Cytochrome P450 inhibitor	CYP3A5, CYP3A7, CYP51A1, KDR
BRD-K54416256	methimazole	-12.09	Antithyroid	TPO
BRD-K40530731	hyoscyamine	-12.05	Acetylcholine receptor antagonist	CHRM1, CHRM2, CHRM3, CHRM4
BRD-K87158025	benzamil	-12.05	Sodium channel blocker	PKD2L1, SCNN1A, SCNN1B, SCNN1G, ASIC1, SCNN1D, SLC8A1
BRD-A31204924	mitotane	-12.02	Antineoplastic	CYP11B1, CYP11A1, CYP3A4, ESR1, FDX1
BRD-A65440446	cimaterol	-12.02	Adrenergic receptor agonist
BRD-K34170797	fexaramine	-12	FXR agonist	NR1H4
BRD-K29673530	hypericin	-11.98	Tyrosine kinase inhibitor
BRD-K79684402	RO-10-5824	-11.93	Dopamine receptor agonist	DRD4
BRD-K33226500	indinavir	-11.9	HIV protease inhibitor	CYP3A5
BRD-K46862739	metyrapone	-11.88	Cytochrome P450 inhibitor	CYP11B1, HSD11B1, NR3C2
BRD-A96456596	FPL-55712	-11.8	Leukotriene receptor antagonist
BRD-A20697603	thiostrepton	-11.75	FOXM1 inhibitor	FOXM1
BRD-K93034159	cladribine	-11.7	Adenosine deaminase inhibitor	ADA, PNP, POLA1, POLE, POLE2, POLE3, POLE4, RRM1, RRM2, RRM2B
BRD-K74763371	bosentan	-11.66	Endothelin receptor antagonist	EDNRB, EDNRA, ABCB1, CYP2C19, CYP3A4
BRD-K80325895	eicosadienoic-acid	-11.65	-666
BRD-K07403598	CAY-10470	-11.61	NFkB pathway inhibitor	NFKB1, TNF
BRD-K29582677	flunarizine	-11.59	Calcium channel blocker	CACNA1G, CACNA1H, CACNA1I, CALM1, CYP2J2, HRH1
BRD-A45664787	iloprost	-11.54	Platelet aggregation inhibitor	PTGIR, PTGER1, PTGER2, PDE4A, PDE4B, PDE4C, PDE4D, PLAT, PTGDR, PTGER3, PTGER4, PTGFR, TBXA2R
BRD-A42423104	benproperine	-11.48	Antitussive
BRD-A36318220	necrostatin-1	-11.43	RIPK inhibitor	IDO1, KRR1, RIPK1
BRD-A75552914	isoxicam	-11.33	Cyclooxygenase inhibitor	PTGS1, PTGS2
BRD-K94379058	BML-190	-11.28	Cannabinoid receptor inverse agonist	CNR2
BRD-A16311756	profenamine	-11.19	Butyrylcholinesterase inhibitor	CHRM1, BCHE, CHRM2, GRIN3A
BRD-K93618743	ipriflavone	-11.14	Bone resorption inhibitor
BRD-K51018020	VAMA-37	-11.09	DNA dependent protein kinase inhibitor	PRKDC
BRD-K36927236	glibenclamide	-11.08	Sulfonylurea	KCNJ11, ABCC8, CFTR, KCNJ5, KCNJ8, ABCA1, ABCB11, ABCC9, CPT1A, KCNJ1, SLCO2B1, TRPA1
BRD-M41783010	acamprosate	-11.06	Glutamate receptor antagonist	GABRA1, GABRA2, GABRA3, GABRA4, GABRA5, GABRA6, GABRB1, GABRB2, GABRB3, GABRD, GABRE, GABRG1, GABRG2, GABRG3, GABRP, GABRQ, GRIN1, GRIN2A, GRIN2B, GRIN2C, GRIN2D, GRIN3A, GRIN3B, GRM5
BRD-K39746403	erythromycin	-11	NFkB pathway inhibitor	CYP3A4, MLNR
BRD-K64755930	etazolate	-10.97	Phosphodiesterase inhibitor	GABRB3, PDE4A
BRD-K89348303	ramipril	-10.97	ACE inhibitor	ACE
BRD-K40656405	L-165041	-10.91	PPAR receptor agonist	PPARD
BRD-K72029282	probucol	-10.81	Atherogenesis inhibitor	ABCA1, ABCB11, CES1
BRD-K48168960	propylthiouracil	-10.81	Thyroid peroxidase inhibitor	TPO, DIO1
BRD-K99818283	PIK-90	-10.74	PI3K inhibitor
BRD-K01815685	indole	-10.72	aryl hydrocarbon receptor agonist	AHR, IDO1
BRD-K51302260	KU-C103871	-10.7	GSP agonist	SMAD3
BRD-K53123955	niridazole	-10.63	Phosphofructokinase inhibitor
BRD-K88560311	rucaparib	-10.59	PARP inhibitor	PARP1, PARP2
BRD-A67748489	K3644	-10.55	Kinesin-like spindle protein inhibitor	KIF11
BRD-K47207162	zimelidine	-10.54	Serotonin reuptake inhibitor	SLC6A4, MAOA, MAOB
BRD-A82656074	naltrindole	-10.53	Opioid receptor antagonist	OPRD1, OPRK1, OPRM1
BRD-K64610608	EMF-bca1-57	-10.41	caspase inhibitor	CASP3
BRD-A84493640	atovaquone	-10.38	Mitochondrial electron transport inhibitor	DHODH
BRD-K34014345	naproxol	-10.31	Anti-inflammatory	PTGS1, PTGS2
BRD-K93433262	alfacalcidol	-10.31	Vitamin D receptor agonist	VDR, CYP27B1, CYP3A5
BRD-A97479839	piperidolate	-10.3	Acetylcholine receptor antagonist	CHRM1
BRD-K47780086	penciclovir	-10.24	DNA directed DNA polymerase inhibitor
BRD-K21565985	xylazine	-10.22	Adrenergic receptor agonist	ADRA2A, ADRA2B, ADRA2C
BRD-K74112339	acetohydroxamic-acid	-10.17	Urease inhibitor
BRD-K38305202	domperidone	-10.11	Dopamine receptor antagonist	DRD2, DRD3, ABCG2, CYP3A5
BRD-K10177585	PSB-11	-10.07	Adenosine receptor antagonist	ADORA3, ADORA1, ADORA2A
BRD-K76587808	fraxetin	-10.03	Antioxidant
BRD-K03670461	tyrphostin-AG-82	-10.01	EGFR inhibitor	EGFR, LCK
BRD-K70241288	L-692585	-10	Growth hormone releasing peptide ligand agonist	GH1, GHSR
BRD-K93080877	Ala-Ala-Phe-CMK	-9.95	Tripeptidyl peptidase inhibitor	TPP2
BRD-K68507560	dicycloverine	-9.92	Acetylcholine receptor antagonist	CHRM1, CHRM2, CHRM3
BRD-A81177136	KN-62	-9.91	Calcium-calmodulin dependent protein kinase inhibitor	AKT1, CAMK2A, CHEK1, LCK, MAPK1, MAPK11, MAPK12, MAPK14, MAPK8, P2RX7, PRKCA, ROCK1, RPS6KB1, SGK1
BRD-K43164539	cholic-acid	-9.68	Bile acid	CES1, FECH, PLA2G1B, ADH1C, COX4I1, COX5A, COX5B, COX6A2, COX6B1, COX6C, COX7A1, COX7B, COX7C, COX8A, ESRRG, FABP6, GPBAR1, MT-CO1, MT-CO2, MT-CO3
BRD-K15588452	R-96544	-9.66	Serotonin receptor antagonist	HTR2A
BRD-K84709232	caffeic-acid	-9.64	Lipoxygenase inhibitor	ALOX5, MIF, RELA, TNF
BRD-A41450521	tosufloxacin	-9.62	Bacterial DNA gyrase inhibitor
BRD-K32755366	reserpic-acid	-9.57	Norepinephrine transporter inhibitor
BRD-K05464208	JX-401	-9.55	p38 MAPK inhibitor	MAPK14
BRD-K15592317	CP466722	-9.52	ATM kinase inhibitor	ATM
BRD-K63089472	farnesylthioacetic-acid	-9.5	Inhibitor of methyl esterification of farnesylated proteins
BRD-K71499074	diclofenamide	-9.45	Carbonic anhydrase inhibitor	CA1, CA2, CA4, CA12, CA7
BRD-M47937986	cefatrizine	-9.41	Bacterial cell wall synthesis inhibitor
BRD-K28183345	proguanil	-9.41	Dihydrofolate reductase inhibitor	CYP2C19, DHFR
BRD-A62182663	YK-4279	-9.34	Apoptosis stimulant	DHX9, EWSR1, FLI1
BRD-A68589262	troxipide	-9.33	Glucosamine synthetase stimulant
BRD-K91315211	betahistine	-9.32	Histamine receptor agonist	HRH3, HRH1
BRD-A93206962	L-755507	-9.3	Adrenergic receptor agonist	ADRB3, ADRB1, ADRB2
BRD-K78959463	FPL-64176	-9.26	Calcium channel activator	CACNA1C, CACNA1S
BRD-K88789588	letrozole	-9.26	Aromatase inhibitor	CYP19A1
BRD-K98493452	honokiol	-9.06	AKT inhibitor	ALOX5, PTGS1, PTGS2
BRD-K16444452	ibudilast	-9.03	Leukotriene receptor antagonist	PDE4A, PDE4B, PDE4C, MIF, PDE10A, PDE3A, PDE4D, TLR4, CYSLTR1, IL1B, IL6, PDE11A, PDE5A
BRD-K70487031	flupentixol	-9.02	Dopamine receptor antagonist	DRD2, DRD1, ADRA1A, CHRM1, DRD3, DRD5, HTR2A
BRD-K92870997	pterostilbene	-8.95	Cyclooxygenase inhibitor	FAAH, PPARA, PTGS1, PTGS2
BRD-K33551950	radicicol	-8.88	HSP inhibitor	ACLY, DLAT, HSP90AB1, HSP90B1, MAP3K7, OPRM1, PDK3
BRD-K76617868	fasudil	-8.88	Rho associated kinase inhibitor	ROCK1, ROCK2, PKIA, PRKACA
BRD-K16478699	PLX-4720	-8.86	RAF inhibitor	BRAF, KDR
BRD-A82096673	KU-C103428N	-8.82	CDC inhibitor	NFE2
BRD-A19248578	latrunculin-b	-8.79	Actin polymerization inhibitor	ACTA1, MKL1, SPIRE2
BRD-K93441486	diphemanil	-8.78	Acetylcholine receptor antagonist	CHRM3
BRD-K37447567	hydrocotarnine	-8.74	Opioid receptor antagonist
BRD-K31987754	oleylethanolamide	-8.65	Cannabinoid receptor agonist	GPR119, CNR1, GPR55, KCND3, PPARA
BRD-A14985772	ascorbyl-palmitate	-8.53	antioxidant
BRD-A41833852	naloxone	-8.48	Opioid receptor antagonist	OPRM1, OPRK1, OPRD1, CREB1, ESR1, TLR4
BRD-K28761384	zuclopenthixol	-8.43	Dopamine receptor antagonist	DRD2, DRD1, ADRA1A, ADRA2A, DRD5, HRH1, HTR2A
BRD-K85383046	IAA-94	-8.35	Chloride channel blocker
BRD-A16478930	amcinonide	-8.35	Glucocorticoid receptor agonist	NR3C1, ANXA1
BRD-K66019333	oxantel	-8.33	Anthelmintic
BRD-K33106058	cytarabine	-8.31	Ribonucleotide reductase inhibitor	POLB, POLA1
BRD-K13646352	midostaurin	-8.24	FLT3 inhibitor	FLT3, KIT, CCNB1, FLT1, KDR, PDGFRB, PRKCA, PRKCG, VEGFA
BRD-K28137194	loreclezole	-8.18	GABA receptor agonist	GABRB2, GABRB3
BRD-K06159959	CCMQ	-8.15	Inhibitor of the binding of homoquinolinic acid to non-NMDA sensitive sites
BRD-K26548821	quinpirole	-8.15	Dopamine receptor agonist	DRD2, DRD3, DRD4, DRD1, HTR1A, HTR2A, HTR2B, HTR2C
BRD-A92177080	betamethasone	-8.15	Glucocorticoid receptor agonist	NR3C1
BRD-K82983861	GW-0742	-8.12	PPAR receptor agonist	INS, PPARD
BRD-A47829399	artesunate	-8.07	DNA synthesis inhibitor
BRD-A30590053	MR-16728	-8	Acetylcholine release enhancer
BRD-A61793559	metolazone	-8	Carbonic anhydrase inhibitor	SLC12A3, CA2, CA7
BRD-K87932577	CDK1-5-inhibitor	-7.9	CDK inhibitor	CDK1, CDK5, GSK3B
BRD-K79404599	enzastaurin	-7.87	PKC inhibitor	PRKCB, AKT1, GSK3B, PRKCA, PRKCD, PRKCG
BRD-K61951118	FG-7142	-7.87	GABA benzodiazepine site receptor inverse agonist
BRD-A28746609	paclitaxel	-7.81	Tubulin inhibitor	TUBB, NR1I2, ABCB1, BCL2, CYP2C8, MAP2, MAP4, MAPT, TLR4, TUBB1
BRD-K85266041	DNQX	-7.8	Glutamate receptor antagonist	GRIA1, GRIA2, GRIK1, GRIN1, GRIN2A, GRIN2B
BRD-K55454768	TAS-301	-7.8	Calcium-calmodulin dependent protein kinase inhibitor	CAMK2A
BRD-K87226815	cycloserine	-7.73	Bacterial cell wall synthesis inhibitor	GRIN1
BRD-A62025033	temsirolimus	-7.72	MTOR inhibitor	MTOR, PTEN
BRD-K26015241	ODQ	-7.72	Guanylyl cyclase inhibitor	GUCY1A2, GUCY1A3, GUCY1B3
BRD-K90333595	phentolamine	-7.7	Adrenergic receptor antagonist	ADRA1A, ADRA2A, ADRA1B, ADRA1D, ADRA2B, ADRA2C
BRD-A54487287	cortisone	-7.63	Glucocorticoid receptor agonist	NR3C1
BRD-K09471561	levofloxacin	-7.56	Bacterial DNA gyrase inhibitor	TOP2A
BRD-A84481105	thioridazine	-7.55	Dopamine receptor antagonist	DRD1, DRD2, HTR2A, ADRA1A, ADRA1B, CHRNA7, DRD5, HRH1, HTR1A, HTR2C, HTR6, HTR7, KCNH2, MALT1
BRD-K21936341	oxotremorine	-7.54	Acetylcholine receptor agonist	CHRM2, CHRM1, CHRM3, CHRM4
BRD-K07736136	VX-702	-7.51	p38 MAPK inhibitor	MAPK14, MAPK11, MAPK12
BRD-A62525898	prednisone	-7.49	Glucocorticoid receptor agonist	NR3C1, HSD11B1
BRD-K27499107	carbacyclin	-7.47	IP receptor activator	PPARD, PTGDR, PTGER1, PTGER2, PTGER3, PTGER4, PTGFR, PTGIR, TBXA2R
BRD-A30435184	metergoline	-7.47	Dopamine receptor agonist	DRD2, HTR1A, HTR1B, HTR1D, HTR1E, HTR1F, HTR2A, HTR2B, HTR2C, HTR5A, HTR6, HTR7
BRD-A38749782	fludrocortisone	-7.4	Glucocorticoid receptor agonist	NR3C2, AR, NR3C1
BRD-A29289453	PCA-4248	-7.35	Platelet activating factor receptor antagonist	PTAFR
BRD-A41304429	practolol	-7.33	Adrenergic receptor antagonist	ADRB1
BRD-K57930253	nitrazepam	-7.32	Benzodiazepine receptor agonist	GABRA1, GABRA2, GABRA3, GABRA4, GABRA5, GABRA6, GABRB1, GABRB2, GABRB3, GABRD, GABRE, GABRG1, GABRG2, GABRG3, GABRP, GABRQ, GABRR1, GABRR2, GABRR3, SCN1A
BRD-K89997465	chlorpromazine	-7.3	Dopamine receptor antagonist	DRD2, ADRA2A, ADRA2B, ADRA2C, DRD1, DRD3, DRD4, DRD5, HRH1, HTR1A, HTR2A, HTR2C, HTR6, HTR7, ADRA1A, ADRA1B, ADRA1D, CALM1, CHRM1, CHRM3, HRH4, HTR2B, KCNH2, KIF11, ORM1, ORM2, SMPD1, TRPC5
BRD-K22947005	dexbrompheniramine	-7.28	Histamine receptor antagonist	HRH1
BRD-K63945320	dihydrosamidin	-7.24	Phospholipase inhibitor
BRD-K36009368	NNC-63-0532	-7.21	Opioid receptor agonist	OPRL1
BRD-A07000685	hydrocortisone	-7.13	Glucocorticoid receptor agonist	ANXA1, NOS2, NR3C1, NR3C2
BRD-K72676686	fluvoxamine	-7.1	Selective serotonin reuptake inhibitor (SSRI)	SLC6A4, CYP2C19
BRD-K18619710	digoxigenin	-7.1	Steroid	ATP1A1
BRD-K68392338	ZK-93426	-6.97	Benzodiazepine receptor antagonist	GABRA1, GABRA2, GABRA3, GABRA5
BRD-A48237631	mitomycin-c	-6.96	DNA alkylating agent
BRD-K78599730	manumycin-a	-6.91	Farnesyltransferase inhibitor	FNTA, IKBKB
BRD-A29731977	17-hydroxyprogesterone-caproate	-6.86	progesterone receptor agonist	CYP1A2, CYP2B6, CYP3A5, PGR
BRD-A99177642	deltaline	-6.84	Acetylcholine receptor antagonist	CHRNA7
BRD-K54790157	trioxsalen	-6.79	DNA synthesis inhibitor
BRD-K27351809	nomegestrol	-6.78	Progesterone receptor agonist	PGR
BRD-K00312224	PPT	-6.73	Estrogen receptor agonist	ESR1
BRD-K92015269	GBR-12783	-6.73	Dopamine uptake inhibitor
BRD-K08998509	fananserin	-6.71	Dopamine receptor antagonist	HTR2A, DRD4
BRD-K19309090	SR-95639A	-6.68	Acetylcholine receptor agonist	CHRM1
BRD-K12932420	YM-976	-6.63	Phosphodiesterase inhibitor	PDE4A, PDE4B, PDE4C, PDE4D, TNF
BRD-K18779551	bifemelane	-6.62	Acetylcholine release stimulant	SLC6A2
BRD-K08996725	zolantidine	-6.55	Histamine receptor antagonist
BRD-K88759641	EMD-66684	-6.55	Angiotensin receptor antagonist	AGTR1
BRD-K32836707	CAY-10577	-6.51	Casein kinase inhibitor
BRD-K35498378	alrestatin	-6.47	Aldose reductase inhibitor	AKR1B1
BRD-A22143024	estropipate	-6.34	Estrogen receptor agonist	ESR1, ESR2
BRD-K15563106	phloretin	-6.26	Sodium/glucose cotransporter inhibitor	AQP9, CLCN3, SLC23A1
BRD-A33711280	metixene	-6.23	Acetylcholine receptor antagonist	CHRM5, CHRM1, CHRM2, CHRM3, CHRM4
BRD-K62736196	guanabenz	-6.21	-666	ADRA2A, ADRA2B, ADRA2C
BRD-A10969569	ambelline	-6.12	Plant alkaloid
BRD-K70327191	benzoxiquine	-6.1	Anti-infective
BRD-K51918615	iodophenpropit	-6.06	Histamine receptor antagonist	HRH3, HRH4, GRIN2B
BRD-A25067867	benzatropine	-6.02	Acetylcholine receptor antagonist	CHRM1, HRH1, SLC6A3
BRD-K96471533	nitazoxanide	-5.94	Pyruvate ferredoxin oxidoreductase inhibitor
BRD-K88742110	BRD-K88742110	-5.89	HDAC inhibitor	HDAC8, IL1B
BRD-K46211610	tolazoline	-5.82	Adrenergic receptor antagonist	ADRA2A, ADRA2B, ADRA2C, ADRA1A, HRH1, HRH2
BRD-K92049597	triamterene	-5.75	Sodium channel blocker	SCNN1A, SCNN1B, SCNN1G, SCNN1D
BRD-K67043667	altretamine	-5.74	DNA synthesis inhibitor
BRD-K93188295	ARC-239	-5.73	Adrenergic receptor antagonist	ADRA2B, ADRA2A, ADRA2C
BRD-K65814004	diphenyleneiodonium	-5.71	Nitric oxide synthase inhibitor	ALDH1A2, ALDH2, ALDH5A1, ALDH7A1, NOX3, XDH
BRD-K68558722	deracoxib	-5.7	Cyclooxygenase inhibitor	PTGS2
BRD-K70914287	BIBX-1382	-5.69	EGFR inhibitor	EGFR, ERBB2
BRD-K39965020	doconexent	-5.68	PPAR receptor agonist	FFAR1, PPARA, PTGS1, PTGS2
BRD-K66412701	pazufloxacin	-5.67	Topoisomerase inhibitor
BRD-A81402010	KU-C103443N	-5.65	CDC inhibitor
BRD-A44090213	indoprofen	-5.57	Cyclooxygenase inhibitor	PTGS1, PTGS2, CXCR1, CXCR2
BRD-A92537424	danazol	-5.52	Estrogen receptor antagonist	ESR1, GNRHR, AR, CCL2, CYP2C8, GNRHR2, PGR, TNF
BRD-K05737787	isoeugenol	-5.5	Nitric oxide production inhibitor
BRD-A60197193	amisulpride	-5.5	Dopamine receptor antagonist	DRD2, DRD3, HTR2A, HTR7
BRD-A73680854	PT-630	-5.46	Dipeptidyl peptidase inhibitor	DPP4, FAP
BRD-K64606589	apicidin	-5.43	HDAC inhibitor	HDAC1, HDAC10, HDAC11, HDAC2, HDAC3, HDAC4, HDAC5, HDAC6, HDAC7, HDAC8, HDAC9
BRD-K78637815	LY-320135	-5.43	Cannabinoid receptor antagonist	CNR1
BRD-A64125466	dehydrocholic-acid	-5.42	choleretic agent
BRD-K06878038	deferiprone	-5.4	Chelating agent	CYP4F2
BRD-A65671304	candesartan	-5.4	Angiotensin receptor antagonist	AGTR1, AGTR2
BRD-A45140972	meclocycline	-5.39	Bacterial 30S ribosomal subunit inhibitor
BRD-K88429204	pyrimethamine	-5.36	Dihydrofolate reductase inhibitor	DHFR, DHFRP1, HEXA, SLC47A1, STAT3
BRD-K45861246	azaperone	-5.32	Dopamine receptor antagonist	DRD2, DRD3
BRD-K89125793	tinidazole	-5.29	Antiprotozoal
BRD-K45401373	betulinic-acid	-5.29	Apoptosis stimulant	CASP3, CASP8, GPBAR1, TOP1
BRD-K49049886	CGS-15943	-5.28	Adenosine receptor antagonist	ADORA1, ADORA2A, ADORA2B, ADORA3
BRD-K37792168	denbufylline	-5.25	Phosphodiesterase inhibitor	PDE4A, PDE4B, PDE4D
BRD-A83695761	chromanol	-5.25	Potassium channel blocker
BRD-K37991163	paroxetine	-5.23	Selective serotonin reuptake inhibitor (SSRI)	SLC6A4, CHRM1, CHRM2, CHRM3, CHRM4, CHRM5, HTR2A, SLC6A2
BRD-K22385716	LY-303511	-5.21	Casein kinase inhibitor	CSNK2A1, CSNK2A2, CSNK2B, MTOR
BRD-K06014311	DH-97	-5.15	Melatonin receptor antagonist	MTNR1B
BRD-K37720887	SB-525334	-5.14	TGF beta receptor inhibitor	TGFBR1
BRD-K62858456	lomerizine	-5.13	Calcium channel blocker	ABCB1, CACNA1B, SCN5A
BRD-K78294846	osthol	-5.11	Calcium channel blocker
BRD-K55748775	SCH-28080	-5.03	ATPase inhibitor	ATP4A
BRD-K13356952	methazolamide	-4.98	Carbonic anhydrase inhibitor	CA1, CA2, CA4, CA7, CA12, CA14, INS
BRD-K82823076	RO-15-4513	-4.98	GABA benzodiazepine site receptor inverse agonist	GABRA1, GABRA2, GABRA3, GABRA5, GABRA4, GABRA6, GABRB2, GABRG2
BRD-A27554692	altrenogest	-4.95	Progestogen hormone	PGR
BRD-K61217870	n-(3-acetamidophenyl)-3-chlorobenzamide	-4.93	Glutamate receptor antagonist	GRM5
BRD-K79131256	albendazole	-4.93	Anthelmintic	CYP1A2, CYP2J2, TUBA1A, TUBB, TUBB4B
BRD-K45296539	ZD-7114	-4.92	Adrenergic receptor agonist	ADRB3
BRD-A26032986	zaldaride	-4.9	Calmodulin antagonist	CALM1
BRD-K97354755	SU-6656	-4.87	SRC inhibitor	LYN, AURKB, AURKC, BRSK2, CALM1, CAMK2D, LCK, RET, SRC, YES1
BRD-M07438658	lapatinib	-4.83	EGFR inhibitor	EGFR, ERBB2, CYP3A5
BRD-K45330754	diethylstilbestrol	-4.83	Estrogen receptor agonist	ESR1, ESR2, ESRRG, ESRRB
BRD-K25741894	skimmianine	-4.82	Acetylcholinesterase inhibitor
BRD-A31007383	SDZ-WAG-994	-4.79	Adenosine receptor agonist	ADORA1
BRD-A35623999	CGP-37157	-4.79	L-type calcium channel blocker	SLC8A1
BRD-K51805276	temefos	-4.78	Cholinesterase inhibitor
BRD-K20141153	atomoxetine	-4.72	Norepinephrine transporter inhibitor	SLC6A2, SLC6A3, SLC6A4, GRIN1, GRIN2A, GRIN2B, GRIN2C, GRIN2D, GRIN3A, GRIN3B
BRD-K11801786	trimidox	-4.72	Ribonucleotide reductase inhibitor	RRM1
BRD-K26373640	IKK-2-inhibitor	-4.69	IKK inhibitor	IKBKB
BRD-K12513978	fenbufen	-4.69	Cyclooxygenase inhibitor	PTGS1, PTGS2
BRD-K68997413	PF-3845	-4.65	FAAH inhibitor	FAAH
BRD-A48430263	pioglitazone	-4.64	Insulin sensitizer	PPARG, INS, TRPM3
BRD-K96809896	SKF-86002	-4.63	p38 MAPK inhibitor	ALOX5, MAPK14
BRD-A58048407	nimodipine	-4.62	Calcium channel blocker	CACNA1C, NR3C2, AHR, CACNA1D, CACNA1F, CACNA1S, CACNB1, CACNB2, CACNB3, CACNB4, CFTR
BRD-K21853356	RG-14620	-4.58	EGFR inhibitor	EGFR
BRD-K80970344	pyrrolidine-dithiocarbamate	-4.5	NFkB pathway inhibitor	HSD11B1, RELA
BRD-A31801025	formestane	-4.49	Aromatase inhibitor	CYP19A1
BRD-A31195449	TCB2	-4.47	Serotonin receptor agonist	HTR2A
BRD-K23583188	lavendustin-a	-4.44	EGFR inhibitor	EGFR, LCK
BRD-A10903566	imiloxan	-4.43	Adrenergic receptor antagonist	ADRA2B
BRD-K08973992	linoleic-acid	-4.4	Oxidative stress inducer	FABP4, FFAR1, FFAR4, HNF4A, KCNB1, PPARG, TRPM8
BRD-K62959606	sphingosine	-4.39	Ceramidase inhibitor	GLTP, PVR, TRPM3
BRD-K47192521	icosapent	-4.39	Platelet aggregation inhibitor	PTGS1, PTGS2, ACSL3, ACSL4, FADS1, FFAR1, PPARD, PPARG, SLC8A1, TRPV1
BRD-K23335153	AMN-082	-4.37	Glutamate receptor modulator	GRM7
BRD-K55703048	latrepirdine	-4.35	Glutamate receptor antagonist	HTR6, GRIN2B, HRH1
BRD-K09907482	PRL-3-inhibitor-I	-4.32	Tyrosine phosphatase inhibitor	PTP4A3
BRD-K83322645	L-693403	-4.25	Sigma receptor agonist	DRD2, SIGMAR1
BRD-K64614248	salicin	-4.25	Anti-inflammatory
BRD-K35458079	edaravone	-4.25	Nootropic agent	BCL2
BRD-A01317026	7,8-dihydro-L-biopterin	-4.24	Dihydroneopterin aldolase inhibitor	NOS2, TPH1
BRD-K38323065	phenacetin	-4.23	Cyclooxygenase inhibitor	PTGS1
BRD-K93460210	lamotrigine	-4.19	Serotonin receptor antagonist	SCN1A, SCN2A, SCN3A
BRD-A29734509	disopyramide	-4.16	Sodium channel blocker	SCN5A, CHRM1, CHRM2, CHRM3, KCND2, KCND3, KCNH2
BRD-A47706533	L-BSO	-4.09	Glutathione transferase inhibitor	GCLM
BRD-K52512893	SC-19220	-4.09	Prostanoid receptor antagonist	PTGER1
BRD-K35687265	ON-01910	-4.05	PLK inhibitor	CDK1, FLT1, FYN, MCL1, PDGFRA, PLK1, PLK2, SRC
BRD-K43796186	benzyl-quinazolin-4-yl-amine	-4.02	EGFR inhibitor	EGFR
BRD-K19554809	MK-212	-4	Serotonin receptor agonist	HTR2A, HTR2B, HTR2C
BRD-K81272440	dantrolene	-3.97	Calcium channel blocker	RYR1, RYR3
BRD-K93461745	buspirone	-3.93	Serotonin receptor agonist	HTR1A, DRD2
BRD-K77947974	fluspirilene	-3.92	Dopamine receptor antagonist	DRD2, HTR2A, CACNG1, HRH1, HTR1A, HTR1D, HTR1E
BRD-A23072235	pheniramine	-3.91	Histamine receptor antagonist	HRH1
BRD-A02713983	dihydrodeoxygedunin	-3.9	Growth factor receptor activator	NTRK2
BRD-K95202259	ML-3163	-3.89	p38 MAPK inhibitor	CYP2D6, CYP3A4, MAPK11, MAPK12, MAPK14
BRD-A65449987	flunisolide	-3.88	Cytochrome P450 inhibitor	NR3C1
BRD-A40639672	ketorolac	-3.87	Cyclooxygenase inhibitor	PTGS1, PTGS2
BRD-K74514084	pazopanib	-3.86	KIT inhibitor	KDR, KIT, FLT1, FLT4, PDGFRB, PDGFRA, BRAF, CSF1R, CYP2B6, CYP2C8, CYP2E1, DDR2, FGF1, FGFR1, FGFR3, ITK, SH2B3
BRD-K92817986	BJM-CSC-19	-3.86	MEK inhibitor
BRD-K99451608	lopinavir	-3.84	HIV protease inhibitor
BRD-K06593056	LE-135	-3.84	Retinoid receptor agonist	RARB
BRD-K20742498	RS-39604	-3.81	Serotonin receptor antagonist	HTR4
BRD-K66206289	lobeline	-3.77	Acetylcholine receptor antagonist	SLC18A2, CHRNA10, CHRNA4, CHRNA9, CHRNB2, OPRM1
BRD-A51182606	chloramphenicol	-3.74	Protein synthesis inhibitor	CD55, CYP2C19
BRD-A65282128	cefazolin	-3.7	Bacterial cell wall synthesis inhibitor	PON1, SLC22A8
BRD-A36630025	SN-38	-3.68	Topoisomerase inhibitor	TOP1
BRD-K10466330	AVA	-3.66	Nucleophosmin inhibitor
BRD-K49810818	sorafenib	-3.66	FLT3 inhibitor	RET, BRAF, FLT3, KDR, RAF1, FLT1, FLT4, KIT, DDR2, FGFR1, PDGFRB, CYP2B6, CYP2C8, CYP3A5, PDGFB, SLCO1B3
BRD-K30677119	PP-30	-3.64	RAF inhibitor	RAF1
BRD-K45068323	W-13	-3.63	Calmodulin antagonist	CALM1, MYLK, PDE1A
BRD-K44497846	enalapril	-3.55	ACE inhibitor	ACE
BRD-A31521121	methocarbamol	-3.52	Muscle relaxant	CA1
BRD-K41260949	valproic-acid	-3.51	HDAC inhibitor	ABAT, HDAC1, SCN1A, SCN3A, ACADSB, ALDH5A1, HDAC2, HDAC9, OGDH, SCN10A, SCN11A, SCN1B, SCN2A, SCN2B, SCN3B, SCN4A, SCN4B, SCN5A, SCN7A, SCN8A, SCN9A
BRD-K94887716	TFMPP	-3.49	Serotonin receptor agonist
BRD-K14536225	piceid	-3.48	Glucosidase inhibitor	GAA, XDH
BRD-K30020243	aliskiren	-3.48	Antihypertensive	REN
BRD-A52193669	withaferin-a	-3.45	IKK inhibitor	ACHE, BCHE, IKBKB
BRD-A17535965	gelsemine	-3.44	Acetylcholine receptor antagonist	GLRA3
BRD-K73109821	diazoxide	-3.42	Potassium channel activator	ATP1A1, CA1, CA2, KCNJ11, KCNMA1, SLC12A3
BRD-K38436528	imipramine	-3.41	Norepinephrine reuptake inhibitor	SLC6A2, SLC6A4, CHRM2, ADRA1A, ADRA1B, ADRA1D, CHRM1, CHRM3, CHRM4, CHRM5, CYP2C19, DRD1, DRD2, DRD5, HRH1, HTR1A, HTR2A, HTR2C, HTR6, HTR7, KCND2, KCND3, KCNH1, KCNH2, SLC6A3
BRD-K92758126	gibberellic-acid	-3.35	NFkB pathway inhibitor	AADACL2
BRD-K52662033	lidocaine	-3.32	Histamine receptor agonist	SCN5A, EGFR, SCN10A, SCN9A
BRD-K16508793	diazepam	-3.28	Benzodiazepine receptor agonist	GABRA1, GABRA2, GABRA3, GABRA5, ADRA1A, CYP2C19, GABRA4, GABRA6, GABRB1, GABRB2, GABRB3, GABRD, GABRE, GABRG1, GABRG2, GABRG3, GABRP, GABRQ, GABRR1, GABRR2, GABRR3, TSPO
BRD-K28075147	biochanin-a	-3.28	Estrogen receptor agonist
BRD-K50214219	CS-1657	-3.28	PARP inhibitor	PARP1
BRD-K43764301	dexketoprofen	-3.24	Cyclooxygenase inhibitor	CXCR1, PTGS1, PTGS2, SLC5A8
BRD-K56509348	BMS-182874	-3.24	Endothelin receptor antagonist	EDNRA
BRD-A70407468	PSB-36	-3.24	Adenosine receptor antagonist	ADORA1, ADORA2A, ADORA2B, ADORA3
BRD-K54316499	tolterodine	-3.22	Acetylcholine receptor antagonist	CHRM2, CHRM3, CHRM1, CHRM4, CHRM5
BRD-K75089421	procainamide	-3.22	Sodium channel blocker	SCN5A, DNMT1
BRD-K49669041	BX-912	-3.21	Pyruvate dehydrogenase kinase inhibitor	PDPK1, AKT2, CDK2, CHEK1, GSK3B, KDR, PDK1
BRD-K89839824	raltitrexed	-3.21	Thymidylate synthase inhibitor	TYMS, FPGS
BRD-K63165456	norcyclobenzaprine	-3.19	Adrenergic receptor agonist	HTR2A
BRD-A70731303	avrainvillamide-analog-5	-3.15	nucleophosmin inhibitor	NPM1
BRD-K78692225	leflunomide	-3.14	Dihydroorotate dehydrogenase inhibitor	DHODH, AHR, CYP2C19, JAK3, PTK2B, STAT6
BRD-K18816859	L-694247	-3.14	Serotonin receptor agonist	HTR1D, HTR1A, HTR1B
BRD-K63641886	cefuroxime	-3.14	Bacterial cell wall synthesis inhibitor
BRD-K83972459	JWE-035	-3.13	Aurora kinase inhibitor	AURKA
BRD-K82846253	repaglinide	-3.07	Insulin secretagogue	ABCC8, CYP2C8, CYP3A5, INS, KCNJ11, PPARG
BRD-K39987650	bisacodyl	-3.05	Laxative
BRD-K13926615	vardenafil	-3.03	Phosphodiesterase inhibitor	PDE5A, CYP2C19, CYP2C8, CYP3A5, PDE6G, PDE6H
BRD-A18917088	estradiol	-3.03	Contraceptive agent	ESR1, ESR2, NR1I2, CYP2B6, CYP2C19, CYP2C8, CYP2E1, CYP3A5, CYP3A7, GPER1, KCNMA1
BRD-K62200014	anagrelide	-3	Phosphodiesterase inhibitor	PDE3A
BRD-A37837077	cyclazosin	-3	Adrenergic receptor antagonist	ADRA1B, ADRA1A, ADRA1D
BRD-K62221994	T-98475	-2.96	Gonadotropin releasing factor hormone receptor antagonist	GNRH1, GNRHR
BRD-K20714604	RS-56812	-2.96	Serotonin receptor partial agonist	HTR3A
BRD-K83637872	SANT-1	-2.94	Smoothened receptor antagonist	DHH, IHH, PTCH1, SMO
BRD-K52459643	prostaglandin-e1	-2.85	Prostanoid receptor agonist	PTGER1, PTGER2, CATSPER1, CATSPER2, CATSPER3, CATSPER4, PTGDR, PTGER4, PTGIR
BRD-A73859745	glycodeoxycholic-acid	-2.85	Apoptosis stimulant
BRD-K54759182	dosulepin	-2.82	Norepinephrine reuptake inhibitor	SLC6A2, SLC6A4, CHRM1, CHRM2, CHRM3, CHRM4, CHRM5, CYP2C19, HRH1
BRD-A10977446	carvedilol	-2.82	Adrenergic receptor antagonist	ADRB1, ADRB2, ADRA1A, ADRA1B, ADRA1D, ADRA2A, ADRA2B, ADRA2C, ADRB3, CYP2C19, CYP2E1, GJA1, HIF1A, KCNH2, NDUFC2, NPPB, RYR2, SELE, VCAM1, VEGFA
BRD-A41995253	brucine	-2.82	Glycine receptor antagonist	CHRM1, CHRM2, CHRM3, CHRM4, CHRM5
BRD-K51223576	AG-99	-2.82	Tyrosine kinase inhibitor	EGFR
BRD-A55756846	H-7	-2.78	PKA inhibitor	PKIA, PRKACA, PRKAR1A
BRD-K73999723	telmisartan	-2.75	Angiotensin receptor antagonist	AGTR1, PPARG, CYP2C19, CYP2J2, PPARA
BRD-A50684349	fenoldopam	-2.75	Dopamine receptor agonist	DRD1, ADRA1A, ADRA1B, ADRA1D, ADRA2A, ADRA2B, ADRA2C, DRD4, DRD5
BRD-K46068882	eugenitol	-2.75	Bacterial quorum sensing inhibitor	AR, MAOA
BRD-K19462402	buflomedil	-2.72	Adrenergic receptor antagonist	CACNA1C
BRD-K59650319	YM-298198	-2.68	Glutamate receptor antagonist	GRM1
BRD-K55420858	mirin	-2.66	MRE11A exonuclease inhibitor	MRE11A
BRD-A00993607	alprenolol	-2.64	Adrenergic receptor antagonist	ADRB1, ADRB2, HTR1A
BRD-K81128206	edrophonium	-2.64	Acetylcholinesterase inhibitor	ACHE, BCHE
BRD-K59522102	piperine	-2.63	Monoamine oxidase inhibitor	MAOA, MAOB, TRPV1
BRD-K18135438	chenodeoxycholic-acid	-2.62	11-beta-HSD1 inhibitor	HSD11B1, NR1H4
BRD-K15502390	nevirapine	-2.61	Reverse transcriptase inhibitor	CYP2B6, CYP2C19, CYP3A4
BRD-A09472452	flecainide	-2.58	Sodium channel blocker	SCN5A, KCNA5, KCNA7, SCN4A
BRD-A64227845	SKF-77434	-2.57	Dopamine receptor agonist	DRD1
BRD-K95992530	Cyclo-[Arg-Gly-Asp-D-Phe-Val]	-2.57	integrin antagonist	ITGAV, ITGB3
BRD-K65146499	nabumetone	-2.57	Cyclooxygenase inhibitor	PTGS2, AKR1C3, CYP2B6, CYP2C19, CYP2E1, PTGS1
BRD-K93258693	GW-9662	-2.55	PPAR receptor antagonist	PPARG, NCOA2, RXRA
BRD-A77118605	BML-ST330	-2.54	Phospholipase inhibitor
BRD-K74761218	WT-171	-2.54	HDAC inhibitor	HDAC6
BRD-A22707317	SB-205384	-2.54	GABA receptor modulator	GABRA3, GABRA5, GABRA6
BRD-K40227168	vinburnine	-2.54	Adrenergic receptor antagonist	CHRM1, CHRM2, CHRM3, CHRM4
BRD-A55946879	BW-B70C	-2.53	Lipoxygenase inhibitor	ALOX5
BRD-K62374253	rufloxacin	-2.52	Bacterial DNA gyrase inhibitor
BRD-K59037100	oxybenzone	-2.5	Lipase inhibitor	LIPE
BRD-K66093087	FGIN-1-43	-2.5	Benzodiazepine receptor agonist	TSPO
BRD-K06895174	cisapride	-2.5	Serotonin receptor agonist	HTR4, KCNH2, CYP2B6, CYP2C8, CYP3A5, CYP3A7, HTR2A, HTR3A
BRD-K53665955	MK-5108	-2.47	Aurora kinase inhibitor	AURKA, AURKB, AURKC
BRD-K86509404	iso-olomoucine	-2.44	CDK inhibitor
BRD-K78431006	crizotinib	-2.43	ALK inhibitor	ALK, MET, CYP2B6, CYP3A5, MST1R, ROS1
BRD-K34508425	KUC103898N	-2.43	-666
BRD-K01253243	SB-590885	-2.4	RAF inhibitor	BRAF
BRD-A83937277	mephenytoin	-2.4	Hydantoin antiepileptic	SCN5A, CYP2C19
BRD-K41410256	balsalazide	-2.4	Cyclooxygenase inhibitor	PTGS1, PTGS2, ALOX5, PPARG
BRD-K11663430	pyroxamide	-2.37	HDAC inhibitor	HDAC1
BRD-U37049823	HG-6-64-01	-2.36	RAF inhibitor	ABL1, BRAF, CSF1R, EGFR, FGFR1, FLT3, KIT, MAPK11, PDGFRB, RET
BRD-K97365803	PI-828	-2.36	PI3K inhibitor
BRD-K52989797	clomipramine	-2.36	Serotonin transporter inhibitor (SERT)	SLC6A4, SLC6A2, CYP2C19, GSTP1, HTR2A, HTR2B, HTR2C, SLC6A3
BRD-K83144676	olmesartan	-2.33	Angiotensin antagonist	AGTR1
BRD-A97674275	ranolazine	-2.33	Sodium channel blocker	SCN9A, SCN10A, SCN5A, SLC22A2
BRD-K11129031	gemfibrozil	-2.33	Lipoprotein lipase activator	PPARA, CYP2C8, LPL, SLCO1B1, SLCO1B3, SLCO2B1
BRD-K46142322	RS-67333	-2.32	Serotonin receptor partial agonist	HTR4
BRD-K04196797	oxcarbazepine	-2.3	Sodium channel blocker	CYP2C19, CYP3A4, CYP3A5, SCN1A, SCN3A, SCN5A
BRD-K40990712	hexamethyleneamiloride	-2.29	Sodium/hydrogen antiport inhibitor	GNRHR, ADRA2A, GNRH1, PLAU, SLC9A1
BRD-A12560204	nitrendipine	-2.26	Calcium channel blocker	CACNA1C, CACNA1D, CACNA2D1, CACNA1H, CACNA1S, CACNA2D2, CACNB2, CACNG1, KCNN4
BRD-K78280988	anandamide	-2.26	Cannabinoid receptor agonist	CNR1, CNR2, TRPV1, CACNA1G, CACNA1H, CACNA1I, GLRA1, GPR119, GPR18, GPR55, KCNA2, KCND3, KCNK3, KCNK9, TRPM8
BRD-K95899059	LY-344864	-2.26	Serotonin receptor agonist	HTR1F, HTR1A, HTR1B, HTR1D, HTR1E, HTR2A, HTR2B, HTR2C, HTR7
BRD-K28307902	flutamide	-2.26	Androgen receptor antagonist	AR, AHR, CYP2C19
BRD-K06426971	ryuvidine	-2.23	Histone lysine methyltransferase inhibitor	CDK4, CDK2
BRD-A17655518	ibuprofen	-2.23	Cyclooxygenase inhibitor	PTGS2, PTGS1, ASIC1, BCL2, CFTR, CYP2C8, FABP2, PLAT, PPARG, SLC5A8, THBD
BRD-A29437505	RWJ-21757	-2.22	TLR agonist	TLR7
BRD-K19360254	ergocornine	-2.22	Dopamine receptor agonist	DRD2
BRD-A54490543	pirlindole	-2.22	Monoamine oxidase inhibitor	MAOA, SLC6A2, SLC6A4
BRD-K56343971	vemurafenib	-2.22	RAF inhibitor	BRAF, CYP2C19, CYP3A4, CYP3A5, RAF1
BRD-A25775766	securinine	-2.15	GABA receptor antagonist	GABRA1
BRD-K38003476	clocortolone	-2.11	Glucocorticoid receptor agonist	NR3C1, PLA2G1B
BRD-K52080565	rilmenidine	-2.08	Imidazoline receptor agonist	NISCH
BRD-K45542189	diethylcarbamazine	-2.08	Lipoxygenase inhibitor	ALOX5, PTGS1
BRD-K94294671	OSI-027	-2.08	MTOR inhibitor	MTOR
BRD-K73293050	WZ-3146	-2.07	EGFR inhibitor	EGFR
BRD-K09963420	saquinavir	-2.05	HIV protease inhibitor	CYP3A4, CYP3A5
BRD-A77349281	RK-682	-2.05	Tyrosine phosphatase inhibitor	HPSE, PTPN1
BRD-K69840642	ISOX	-2.04	HDAC inhibitor	HDAC6
BRD-K48427617	U-0124	-2.04	MEK inhibitor
BRD-K50324045	avrainvillamide-analog-6	-2.01	nucleophosmin inhibitor	NPM1
BRD-A04327189	synephrine	-2.01	Adrenergic receptor agonist	ADRA1A
BRD-K67537649	PQ-401	-2	IGF-1 inhibitor	IGF1R
BRD-K76064317	tyrphostin-AG-1296	-2	FLT3 inhibitor	FLT3
BRD-K88568253	iproniazid	-2	Monoamine oxidase inhibitor	MAOA, MAOB
BRD-A83892713	rifampicin	-1.97	RNA polymerase inhibitor	NR1I2, ABCB1, CYP2B6, CYP2C19, CYP2C8, CYP3A4, CYP3A5, SLCO1A2, SLCO1B1, SLCO1B3
BRD-A75935363	atracurium	-1.97	Acetylcholine receptor antagonist	CHRNA2
BRD-K01638814	rilmenidine	-1.97	Adrenergic receptor agonist	NISCH
BRD-K17415526	tyrphostin-AG-835	-1.97	Protein tyrosine kinase inhibitor	EGFR
BRD-K34154330	tracazolate	-1.97	GABA receptor modulator	GABRA1
BRD-K53913732	SB-408124	-1.97	Orexin receptor antagonist	HCRTR1, HCRTR2
BRD-K18905250	ST-91	-1.96	Adrenergic receptor agonist
BRD-K21733600	rofecoxib	-1.91	Cyclooxygenase inhibitor	PTGS2, CYP3A4, ELN
BRD-A80017228	bendroflumethiazide	-1.9	Sodium/potassium/chloride transporter inhibitor	SLC12A3, CA1, CA2, CA4, KCNMA1, SLC12A1
BRD-K91263825	nortriptyline	-1.9	Tricyclic antidepressant	KCNJ10, SLC6A2, SLC6A4, ADRA1A, ADRA1B, ADRA1D, ADRA2A, ADRA2B, ADRA2C, ADRB1, ADRB2, ADRB3, CHRM1, CHRM2, CHRM3, CHRM4, CHRM5, CYP2C19, DRD2, HRH1, HTR1A, HTR2A, HTR2C, HTR6, PGRMC1, PIK3CD, SIGMAR1
BRD-K10995081	perphenazine	-1.9	Dopamine receptor antagonist	DRD2, CALM1, DRD1, HRH1, HTR2A, HTR2C, HTR6, HTR7
BRD-K98548675	parthenolide	-1.9	NFkB pathway inhibitor	ADIPOR2, IKBKB, RELA
BRD-K18618618	cimetidine	-1.89	Histamine receptor antagonist	HRH2, SLC29A4, SLC47A1, SLC47A2
BRD-K66896231	BRD-K66896231	-1.88	Acetylcholinesterase inhibitor	ACHE
BRD-K59273480	propentofylline	-1.87	Adenosine reuptake inhibitor	ACHE
BRD-A16694057	bisphenol-a	-1.87	PPAR receptor antagonist	AR, ESR2, ESRRG, PPARG
BRD-A65280694	molindone	-1.87	Dopamine receptor antagonist	DRD2, HTR2A, CHRM1, DRD5, HRH1, HTR1A
BRD-A41692738	TGX-221	-1.84	PI3K inhibitor	PIK3CB, PIK3CD
BRD-K37865504	LY-2183240	-1.84	FAAH inhibitor	FAAH
BRD-K61097567	SB-218795	-1.75	Tachykinin antagonist	TACR3
BRD-U73238814	QL-XI-92	-1.73	DDR1 inhibitor	DDR1
BRD-A84134924	pancuronium	-1.73	Acetylcholine receptor antagonist	CHRM2, CHRM3, CHRNA1, CHRNA2
BRD-A49358627	ciprofibrate	-1.73	PPAR receptor agonist	PPARA, LPL
BRD-K68873215	phosphodiesterase-V-inhibitor-II	-1.7	Phosphodiesterase inhibitor	PDE5A
BRD-K88358234	xaliproden	-1.69	Serotonin receptor agonist	HTR1A
BRD-K12867552	THM-I-94	-1.69	HDAC inhibitor	HDAC1, HDAC10, HDAC2, HDAC3, HDAC6, HDAC8
BRD-K17743697	KB-R7943	-1.69	Sodium/calcium exchange inhibitor	SLC8A1, TRPC3, TRPC5, TRPC6
BRD-A49734948	foliosidine	-1.69	Plant alkaloid
BRD-K35128472	2-aminopurine	-1.67	Serine/threonine kinase inhibitor
BRD-K32710582	EI-247	-1.66	IGF-1 inhibitor	INSR
BRD-K81855038	roxatidine	-1.66	Histamine receptor antagonist	HRH2
BRD-U44700465	HG-5-88-01	-1.66	Protein kinase inhibitor	ADCK4, EGFR
BRD-K54233340	dorsomorphin	-1.66	AMPK inhibitor	ACVR1, BMPR1A, BMPR1B, EPHA2, FKBP1A, FLT1, FLT3, KDR, LCK, MKNK1, PRKAA1, RPS6KA1, SRC
BRD-A04553218	chlorphenamine	-1.66	Histamine receptor antagonist	HRH1, SLC6A2, SLC6A3, SLC6A4
BRD-K51290057	SA-792709	-1.66	Retinoid receptor agonist	RARA, RARB
BRD-K01779529	fluoropyruvate	-1.63	Pyruvate dehydrogenase kinase inhibitor
BRD-K73991644	isoquercetin	-1.62	Aldose reductase inhibitor	AKR1B1, ACE
BRD-A00100033	nifurtimox	-1.62	DNA inhibitor
BRD-K33211335	dextromethorphan	-1.62	Glutamate receptor antagonist	SIGMAR1, CHRNA2, CHRNA3, CHRNA4, CHRNA7, CHRNB2, CHRNB4, CYBA, CYBB, CYP3A5, GRIN1, GRIN3A, NCF1, NCF2, NCF4, OPRD1, OPRK1, OPRM1, PGRMC1, RAC1, RAC2, SLC6A2, SLC6A4
BRD-K54142781	cirazoline	-1.62	Adrenergic receptor agonist	ADRA1A
BRD-K02283807	GR-32191	-1.59	Thromboxane receptor antagonist	TBXA2R
BRD-K36377456	marmesin	-1.59	Angiogenesis inhibitor
BRD-K53414658	tivozanib	-1.59	VEGFR inhibitor	FLT1, FLT4, KDR, KIT, PDGFRA, PDGFRB
BRD-K16233984	eriochrome-black-t	-1.55	Azo dye
BRD-K94920105	DR-2313	-1.55	PARP inhibitor	PARP1, PARP3
BRD-K96084870	DMBI	-1.55	PDGFR receptor inhibitor	PDGFRB
BRD-K10974103	diloxanide	-1.55	Protein synthesis inhibitor
BRD-K36740062	GSK-1070916	-1.55	Aurora kinase inhibitor	AURKB, AURKC, AURKA, CYP2D6, CYP3A4
BRD-K33453211	levocabastine	-1.55	Histamine receptor antagonist	HRH1, NTSR2
BRD-K95435023	PHA-665752	-1.53	c-Met inhibitor	MET
BRD-K99447003	enalaprilat	-1.52	ACE inhibitor	ACE
BRD-K70358946	aripiprazole	-1.52	Serotonin receptor agonist	DRD2, HTR1A, HTR2A, HRH1, HTR1B, HTR1D, HTR2C, ADRA1A, ADRA1B, ADRA2A, ADRA2B, ADRA2C, CHRM1, CHRM2, CHRM3, CHRM4, CHRM5, DRD1, DRD3, DRD4, DRD5, HTR1E, HTR3A, HTR6, HTR7
BRD-K82357231	desloratadine	-1.52	Histamine receptor antagonist	HRH1
BRD-K14767410	SC-560	-1.52	Cyclooxygenase inhibitor	PTGS1
BRD-M00539986	formoterol	-1.52	Adrenergic receptor agonist	ADRB2, CYP2C19
BRD-K06712146	YM-90709	-1.52	IL5 inhibitor	CSF2RB, IL5RA
BRD-K28863208	PNU-282987	-1.5	Cholinergic receptor agonist	CHRNA7
BRD-K88679075	methandriol	-1.48	Androgenic steroid
BRD-K60184833	tyrphostin-46	-1.48	Tyrosine kinase inhibitor	EGFR
BRD-K18250272	propoxycaine	-1.48	Local anesthetic
BRD-A18202423	CPCCOEt	-1.48	Glutamate receptor antagonist	GRM1
BRD-K06854232	AM-580	-1.48	Retinoid receptor agonist	RARA
BRD-K66876909	linezolid	-1.45	Bacterial 50S ribosomal subunit inhibitor	MAOA
BRD-K77008974	WYE-354	-1.45	MTOR inhibitor	MTOR
BRD-A81866333	CGS-21680	-1.44	Adenosine receptor agonist	ADORA2A, ADORA1, ADORA2B, ADORA3
BRD-K97181089	amiloride	-1.44	Sodium channel blocker	SCNN1A, ASIC1, ASIC2, SCNN1B, SCNN1G, AOC1, ASIC3, PKD2, PKD2L1, PLAU, SCNN1D, SLC9A1, TRPC7, TRPV2
BRD-K36616567	doxepin	-1.44	Histamine receptor antagonist	HRH1, HRH2, SLC6A2, SLC6A4, ADRA1A, ADRA1B, ADRA1D, ADRA2A, ADRA2B, ADRA2C, CHRM1, CHRM2, CHRM3, CHRM4, CHRM5, CYP2C19, DRD2, HRH4, HTR1A, HTR2A, HTR2B, HTR2C, HTR6, KCNH2, SLC6A3
BRD-A54236247	racephedrine	-1.43	Adrenergic receptor agonist
BRD-K94441233	mevastatin	-1.41	HMGCR inhibitor	HMGCR
BRD-K31843556	T-0070907	-1.37	PPAR receptor antagonist	PPARG
BRD-K12906962	dichlorobenzamil	-1.37	Sodium/calcium exchange inhibitor
BRD-K20482099	rutin	-1.37	Antioxidant	AKR1C3, AKR1B1, F10
BRD-K92778217	mefenamic-acid	-1.37	Cyclooxygenase inhibitor	PTGS2, PTGS1, KCNQ1, TRPM3
BRD-K42573370	avrainvillamide-analog-2	-1.34	nucleophosmin inhibitor	NPM1
BRD-K03384561	roquinimex	-1.34	Angiogenesis inhibitor
BRD-A39290993	cyproterone	-1.34	Androgen receptor antagonist	AR, ADORA1, ESR1
BRD-K24132293	piperlongumine	-1.34	Glutathione transferase inhibitor
BRD-A52660433	tetrindole	-1.31	Monoamine oxidase inhibitor	MAOA
BRD-K04993501	cefixime	-1.3	Bacterial cell wall synthesis inhibitor
BRD-K80778372	RO-19-4605	-1.3	GABA benzodiazepine site receptor inverse agonist	GABRA1, GABRA2, GABRA3, GABRA5
BRD-K83508485	FK-888	-1.3	Tachykinin antagonist	TACR1, TACR2
BRD-K81473089	tacrine	-1.3	Acetylcholinesterase inhibitor	ACHE, BCHE
BRD-K51575138	TPCA-1	-1.3	IKK inhibitor	IKBKB
BRD-K05528470	L-745870	-1.28	Dopamine receptor antagonist	DRD4, DRD1, DRD2, DRD3, HTR1A, HTR2A, HTR6, HTR7
BRD-K04466929	Merck60	-1.27	HDAC inhibitor	HDAC1, HDAC2
BRD-K28143534	cyproheptadine	-1.27	Histamine receptor antagonist	HRH1, ADRA1A, ADRA1B, ADRA1D, CHRM1, CHRM2, CHRM3, HTR2A, HTR2B, HTR2C, HTR6, HTR7
BRD-A03623303	metoprolol	-1.27	Adrenergic receptor antagonist	ADRB1, ADRB2
BRD-K74913225	brinzolamide	-1.27	Carbonic anhydrase inhibitor	CA2, CA1, CA7, CA12, CA14, CA4, CA5A, CYP2B6, CYP2C8
BRD-K55044200	amoxicillin	-1.27	Penicillin binding protein inhibitor	SLC15A1
BRD-K30697463	desoximetasone	-1.23	Glucocorticoid receptor agonist	NR3C1, PLA2G1B
BRD-A39415247	norethisterone	-1.23	Progesterone receptor agonist	PGR
BRD-A42346008	metanephrine	-1.23	Epinephrine metabolite
BRD-K70883034	nimetazepam	-1.21	GABA receptor agonist	GABRA1, GABRA2, GABRA3, GABRA5
BRD-K39569857	avrainvillamide-analog-3	-1.2	nucleophosmin inhibitor	NPM1
BRD-K38903228	hesperidin	-1.2	Flavanone glycoside	CACNA1B
BRD-K43290182	Ro-04-6790	-1.2	Serotonin receptor antagonist	HTR6
BRD-A09533288	verapamil	-1.2	Calcium channel blocker	CACNA1C, CACNA1D, CACNA1G, CACNA1S, CACNA1A, CACNA1B, CACNA1F, CACNA1I, CACNB1, CACNB2, CACNB3, CACNB4, CYP2C8, CYP2E1, CYP3A4, CYP3A5, CYP3A7, DRD2, KCNA10, KCNA7, KCNH2, KCNJ11, NALCN, SCN5A, SLC29A4, SLC6A4
BRD-K32610195	androstenedione	-1.16	Cytochrome P450 inhibitor	AKR1C3, HSD17B1, HSD3B1
BRD-K15791587	L-733060	-1.16	Tachykinin antagonist	TACR1
BRD-K89210380	biotin	-1.16	Vitamin B	ACACA, ACACB, HLCS, MCCC1, MCCC2, PC, PCCA, PCCB, SLC5A6
BRD-A33168282	sotalol	-1.16	Adrenergic receptor antagonist	ADRB1, ADRB2, KCNH2
BRD-K28936863	ketotifen	-1.16	Histamine receptor agonist	HRH1, PDE4A, PDE4B, PDE4C, PDE4D, PDE7A, PDE7B, PDE8A, PDE8B, PGD
BRD-K63630713	etacrynic-acid	-1.16	Sodium/potassium/chloride transporter inhibitor	SLC12A1, ATP1A1, SLC12A2
BRD-K50128260	sildenafil	-1.14	Phosphodiesterase inhibitor	PDE5A, PDE6G, PDE6H, SLCO1B1, SLCO1B3
BRD-K17306061	aprepitant	-1.13	Tachykinin antagonist	TACR1, CYP2C19
BRD-K66175015	afatinib	-1.13	EGFR inhibitor	EGFR, ERBB2, ERBB4
BRD-A00758722	noretynodrel	-1.13	Progestogen hormone	PGR
BRD-K67445247	flurofamide	-1.13	Urease inhibitor
BRD-A35033682	eriodictyol	-1.13	Cytochrome P450 inhibitor	CYP1B1, NFE2L2, XDH
BRD-K85013741	auraptene	-1.13	Nitric oxide production inhibitor	MAOB
BRD-A64977602	mirtazapine	-1.13	Adrenergic receptor antagonist	ADRA2A, HTR2A, HTR2C, ADRA2C, HTR3A, ADRA1A, ADRA1B, ADRA1D, ADRA2B, ADRB1, ADRB2, DRD1, DRD2, DRD3, DRD5, HRH1, HRH3, HTR2B, HTR7, OPRK1, SLC6A2, SLC6A3, SLC6A4
BRD-K05395900	nicotine	-1.13	Acetylcholine receptor agonist	CHRNA10, CHRNA9, AOX1, CHAT, CHRNA2, CHRNA3, CHRNA4, CHRNA5, CHRNA6, CHRNA7, CHRNB2, CHRNB3, CHRNB4, CYP19A1, CYP2B6, TBXAS1, TRPA1
BRD-A46179541	doxapram	-1.13	Potassium channel blocker	KCNK3, KCNK9
BRD-K61177364	NBI-27914	-1.09	CRF receptor antagonist	CRHR1
BRD-K98521173	desoxycortone	-1.09	Mineralocorticoid receptor agonist	NR3C1, NR3C2
BRD-K31054881	BMY-7378	-1.09	Adrenergic receptor antagonist	HTR1A, ADRA1D, ADRA1A, ADRA1B
BRD-K54704028	BAY-36-7620	-1.09	Glutamate receptor antagonist	GRM1
BRD-K85119730	tolbutamide	-1.09	ATP channel blocker	ABCC8, CYP2B6, CYP2C19, CYP2C8, KCNJ1, KCNJ11, KCNJ8
BRD-A01320529	salmeterol	-1.09	Adrenergic receptor agonist	ADRB2
BRD-K44442813	pidotimod	-1.06	Interferon receptor agonist
BRD-A25569250	KI-16425	-1.06	Lysophosphatidic acid receptor antagonist	LPAR1, LPAR3
BRD-K45435259	SCH-23390	-1.06	Dopamine receptor antagonist	DRD1, DRD5, HTR2C, KCNJ4, KCNJ6
BRD-A09056319	alfuzosin	-1.06	Adrenergic receptor antagonist	ADRA1A, ADRA1D, ADRA1B, KCNH2
BRD-K37289225	clozapine	-1.06	Dopamine receptor antagonist	DRD2, DRD4, ADRA1A, ADRA1B, CHRM1, DRD1, DRD3, HRH1, HRH4, HTR1A, HTR1B, HTR1D, HTR1E, HTR2A, HTR2C, HTR6, HTR7, ADRA1D, ADRA2A, ADRA2B, ADRA2C, CALY, CHRM2, CHRM3, CHRM4, CHRM5, CYP2C19, DRD5, HTR1F, HTR2B, HTR3A, HTR5A
BRD-K81528515	nilotinib	-1.02	ABL inhibitor	ABL1, KIT, BCR, CYP2B6, CYP2C8, DDR1, DDR2, PDGFRA
BRD-K93480852	KN-93	-1.02	Calcium-calmodulin dependent protein kinase inhibitor	CAMK2A
BRD-K30296925	flavokavain-b	-1.02	Antineoplastic	HIF1A
BRD-K06980535	promazine	-1.02	Dopamine receptor antagonist	CHRM5, DRD2, ADRA1A, ADRA1B, ADRA1D, CHRM1, CHRM2, CHRM3, CHRM4, DRD1, DRD3, DRD4, HRH1, HTR2A, HTR2C
BRD-K92413528	thiazolidinecarboxylic-acid	-1.01	Reducing agent
BRD-K47693913	evoxine	-0.99	Furoquinoline alkaloid
BRD-K31633810	DAU-5884	-0.99	Acetylcholine receptor antagonist	CHRM1, CHRM3
BRD-A11813248	AM-92016	-0.99	Potassium channel blocker	GRIN1, GRIN2B
BRD-K09186807	KIN001-244	-0.99	Phosphoinositide dependent kinase inhibitor	PDPK1
BRD-K92984783	melperone	-0.98	Serotonin receptor antagonist	DRD2, HTR1A, HTR2A
BRD-K74212935	ergocryptine	-0.98	Dopamine agonist
BRD-A87387433	cefpodoxime	-0.97	Bacterial cell wall synthesis inhibitor
BRD-A70649075	sulconazole	-0.95	Sterol demethylase inhibitor
BRD-K51816706	oxindole-I	-0.95	VEGFR inhibitor	AKT1, KDR, PDPK1, RET
BRD-K11634954	GBR-13069	-0.95	Dopamine uptake inhibitor	SLC6A3
BRD-K11696279	BU-239	-0.95	Imidazoline receptor agonist
BRD-K19136521	indirubin	-0.95	CDK inhibitor	CDK1, CDK5, CCNE1, CDK2, CDK4, CDK5R1, CDK9, GSK3A, GSK3B, LCK, LRRK1, LRRK2
BRD-A25234499	aminoglutethimide	-0.95	Glucocorticoid receptor antagonist	CYP19A1, CYP11A1, NR3C1
BRD-K37561857	zardaverine	-0.94	Phosphodiesterase inhibitor	PDE4D, PDE3A, PDE4A, PDE4B, PDE4C
BRD-K49668410	clarithromycin	-0.92	Bacterial 50S ribosomal subunit inhibitor	CYP2C19, CYP3A4, CYP3A5, CYP3A7
BRD-K04430056	7-nitroindazole	-0.92	nitric oxide synthase inhibitor	NOS1, NOS2, NOS3
BRD-A26334849	propafenone	-0.92	Antiarrhythmic	KCNH2, SCN5A, ADRB1, ADRB2, KCNA5, KCNK2, KCNK3
BRD-K06335600	tizanidine	-0.92	Adrenergic receptor agonist	ADRA2A, ADRA2B, ADRA2C, CYP1A2, NISCH
BRD-K32247306	primidone	-0.92	GABA receptor antagonist	GABRA1, CHRNA4, CHRNA7, GABRA2, GABRA3, GABRA4, GABRA5, GABRA6, GABRB1, GABRB2, GABRB3, GABRD, GABRE, GABRG1, GABRG2, GABRG3, GABRP, GABRQ, GRIA2, GRIK2
BRD-K97309399	thiothixene	-0.88	Dopamine receptor antagonist	HTR2A, DRD1, DRD2, HRH1
BRD-A50928468	norgestrel	-0.88	Progesterone receptor agonist	CYP2E1, PGR
BRD-K59058766	chlorprothixene	-0.88	Dopamine receptor antagonist	DRD2, CHRM1, CHRM2, CHRM3, CHRM4, CHRM5, DRD1, DRD3, HRH1, HTR2A, HTR2B, HTR2C
BRD-K58772419	AZD-6482	-0.85	PI3K inhibitor	PIK3CD, PIK3CG, PIK3CA, PIK3CB
BRD-K81418486	vorinostat	-0.85	HDAC inhibitor	HDAC1, HDAC2, HDAC3, HDAC6, HDAC8, HDAC10, HDAC11, HDAC5, HDAC9
BRD-K10670311	sulfasalazine	-0.81	Antirheumatic	PTGS1, PTGS2, ACAT1, ALOX5, CHUK, IKBKB, PLA2G1B, PPARG, SLC46A1, SLC7A11, TBXAS1
BRD-K28296557	AKT-inhibitor-IV	-0.81	AKT inhibitor	AKT1
BRD-K12079898	PD-160170	-0.81	Neuropeptide receptor antagonist	NPY1R
BRD-K15567136	papaverine	-0.81	Phosphodiesterase inhibitor	PDE10A, PDE4B, PDE5A
BRD-K43330982	JTE-013	-0.81	Lysophospholipid receptor antagonist	S1PR2, P2RY10
BRD-K50135270	GBR-12935	-0.81	Dopamine uptake inhibitor	AGTR1, SLC6A3
BRD-A42167015	carteolol	-0.81	Adrenergic receptor antagonist	ADRB1, ADRB2
BRD-A84189516	baccatin-III	-0.81	Paclitaxel precursor
BRD-K39462424	dexchlorpheniramine	-0.79	Histamine receptor antagonist
BRD-K37516142	idebenone	-0.78	Calcium channel modulator
BRD-K82865713	prostaglandin-b2	-0.78	cAMP inhibitor
BRD-K59574735	ubenimex	-0.78	Leukotriene inhibitor	LTA4H, ANPEP, RNPEP
BRD-K71103788	duloxetine	-0.78	Serotonin reuptake inhibitor	SLC6A2, SLC6A4, SLC6A3, HTR2A, HTR2C, HTR6
BRD-K50859149	sulfafurazole	-0.78	Bacterial antifolate
BRD-K26117720	gingerol	-0.78	Nitric oxide synthase inhibitor
BRD-K56301217	ABT-737	-0.77	BCL inhibitor	BCL2, BCL2L1, BCL2L2
BRD-K86887724	dofetilide	-0.76	Potassium channel blocker	KCNH2, KCNH1, KCNJ12, KCNK2
BRD-K52721684	PCO-400	-0.76	Potassium channel activator	ABCC9, KCNJ8
BRD-A95939040	sertaconazole	-0.76	Sterol demethylase inhibitor
BRD-K71534238	GW-9508	-0.74	Free fatty acid receptor agonist	FFAR4, FFAR1
BRD-K91336023	mesulergine	-0.74	Dopamine receptor agonist	HTR2A, HTR2C, HTR7, HTR2B, HTR3A, HTR3B, HTR6
BRD-K62929068	6-benzylaminopurine	-0.74	Purinergic receptor activator
BRD-A02710418	meptazinol	-0.7	Opioid receptor agonist	BCHE
BRD-K99922388	DPO-1	-0.7	Potassium channel blocker	KCNA5
BRD-K84955386	hyperoside	-0.67	Glucosidase inhibitor	ACE, AKR1B1, GAA
BRD-K96720755	relcovaptan	-0.67	Vasopressin receptor antagonist	AVPR1A, AVPR1B, AVPR2, OXTR
BRD-K32696739	noreleagnine	-0.67	Monoamine oxidase inhibitor	ADRA2A, ADRA2B, ADRA2C, HTR2A, MAOA, MAOB
BRD-K60060639	methyllidocaine	-0.67	antiarrhythmic medication
BRD-K44899736	RO-16-6941	-0.67	Monoamine oxidase inhibitor
BRD-K14282469	LY-165163	-0.67	Serotonin receptor antagonist	HTR1A, HTR1D
BRD-A90311807	cilastatin	-0.67	Dehydropeptidase inhibitor	DPEP1
BRD-A15131297	benazepril	-0.67	ACE inhibitor	ACE
BRD-A71765365	mepireserpate	-0.64	Catecholamine depleting sympatholytic	SLC18A2, SLC18A1
BRD-K28346421	rifapentine	-0.63	RNA polymerase inhibitor	CYP2C8, CYP3A4
BRD-K66707493	lawsone	-0.63	Coloring agent
BRD-K99107520	felbamate	-0.63	Glutamate receptor antagonist	GRIN2A, GRIN2B, GRIN3A
BRD-K36864847	BD-1047	-0.63	Adrenergic receptor antagonist	SIGMAR1
BRD-K72783841	tyrphostin-AG-555	-0.63	EGFR inhibitor	CDK2, EGFR
BRD-K42748308	XE-991	-0.63	Potassium channel blocker	KCNQ1, KCNQ2, KCNQ3, KCNQ4, KCNQ5
BRD-A22844106	tenoxicam	-0.63	Cyclooxygenase inhibitor	PTGS2, PTGS1
BRD-K55468218	spiperone	-0.63	Dopamine receptor antagonist	ADRA1A, DRD2, DRD3, DRD4, HTR1A, HTR2A, HTR7, ADRA1B, ADRA1D, DRD1, DRD5, HTR1D, HTR2B, HTR2C, HTR6
BRD-K39520573	GW-5074	-0.63	Leucine rich repeat kinase inhibitor	LRRK1, LRRK2, NTRK1, RAF1
BRD-A29082194	gitoxigenin	-0.63	ATPase inhibitor	ATP1A1
BRD-K43068349	AMG-9810	-0.63	TRPV antagonist	TRPV1
BRD-K97061094	azacyclonol	-0.63	Histamine receptor antagonist	HRH1
BRD-K12994359	valdecoxib	-0.63	Cyclooxygenase inhibitor	PTGS2, CA12, CYP2C19
BRD-A45543382	metrizamide	-0.63	Radiopaque medium
BRD-K78838262	austricine	-0.62	Hypolipidemic
BRD-K02227374	milnacipran	-0.6	Serotonin reuptake inhibitor	SLC6A2, SLC6A4, GRIN1, GRIN2A, GRIN2B, GRIN2C, GRIN2D, GRIN3A, GRIN3B
BRD-K77771411	moxonidine	-0.6	Imidazoline receptor agonist	NISCH, ADRA2A, ADRA2B, ADRA2C
BRD-K71860425	CDK2-5-inhibitor	-0.6	CDK inhibitor	CDK2, CDK5
BRD-K57179821	crotamiton	-0.6	Antipruritic
BRD-K70301876	escitalopram	-0.6	Selective serotonin reuptake inhibitor (SSRI)	SLC6A4, ADRA1A, CHRM1, CYP2C19, HRH1, SLC6A2, SLC6A3
BRD-A70083328	secnidazole	-0.6	Acetylcholinesterase inhibitor
BRD-A96107863	nisoldipine	-0.56	Calcium channel blocker	CACNA1C, CACNA1D, CACNA1S, CACNA2D1, CACNB2, CYP3A5
BRD-A00520476	otenzepad	-0.56	Acetylcholine receptor antagonist
BRD-A09828896	SKF-81297	-0.56	Dopamine receptor agonist	DRD1, DRD5
BRD-A27887842	prednisolone	-0.56	Glucocorticoid receptor agonist	NR3C1, NR3C2, SERPINA6
BRD-K56429665	calcipotriol	-0.56	Vitamin D receptor agonist	VDR
BRD-K64052750	gefitinib	-0.56	EGFR inhibitor	EGFR, CYP2C19
BRD-A80793822	pemoline	-0.56	Dopamine receptor agonist
BRD-A51714012	venlafaxine	-0.56	Adrenergic inhibitor	SLC6A2, SLC6A4, CYP2C19, SLC6A3
BRD-K34437622	BRD-K34437622	-0.53	Thymidylate synthase inhibitor	TYMS
BRD-K96402602	farnesylthiotriazole	-0.53	PPMTase inhibitor
BRD-K27450477	EHNA	-0.53	Adenosine deaminase inhibitor	ADA, PDE2A, ADORA2A
BRD-K63550407	erythromycin	-0.53	NFkB pathway inhibitor	CYP3A4, MLNR
BRD-A36074203	remacemide	-0.53	Glutamate receptor antagonist	GRIN1
BRD-K28470988	L-690330	-0.53	Inositol monophosphatase inhibitor	IMPA1
BRD-K39983086	loteprednol	-0.49	Glucocorticoid receptor agonist	NR3C1
BRD-K26241953	piceatannol	-0.49	SYK inhibitor	ATP5A1, ATP5B, ATP5C1, IRF3, PTGS2, SIRT1, SYK, TYR
BRD-K22010301	JLK-6	-0.49	Gamma secretase inhibitor	PSEN1
BRD-K26429091	J-104129	-0.49	Acetylcholine receptor antagonist	CHRM3
BRD-K09132007	D-4476	-0.49	TGF beta receptor inhibitor	CSNK1A1, CSNK1D, TGFB1
BRD-K42679050	Y-27152	-0.49	Potassium channel activator	ABCC9, KCNJ8
BRD-K33818169	GW-3965	-0.49	LXR agonist	NR1H2, NR1H3, ABCA1
BRD-K47639036	flavoxate	-0.49	Acetylcholine receptor antagonist	CHRM1, CHRM2
BRD-A50311610	meclozine	-0.49	CAR agonist	NR1I3, HRH1
BRD-K82147103	lofepramine	-0.46	Norepinephrine reuptake inhibitor	SLC6A2, SLC6A4
BRD-K32830106	guanfacine	-0.46	Adrenergic receptor agonist	ADRA2A, ADRA2B, ADRA2C, CYP3A5, HCN1, HCN2, HCN3, HCN4
BRD-A55416093	colforsin	-0.46	Adenylyl cyclase activator	ADCY2, ADCY5, GNAS
BRD-A05186015	bupropion	-0.46	Dopamine uptake inhibitor	SLC6A2, SLC6A3, CHRNA3, CYP2B6
BRD-A78322124	dobutamine	-0.46	Adrenergic receptor agonist	ADRB1, ADRB2, ADRA1A
BRD-K63828191	raloxifene	-0.46	Estrogen receptor antagonist	ESR1, ESR2, ACVRL1, ENG
BRD-K50398167	meclofenamic-acid	-0.45	Cyclooxygenase inhibitor	PTGS1, PTGS2, ALOX5, CNR1, KCNQ2, KCNQ3
BRD-A08877921	cephalotaxine	-0.43	Protein synthesis inhibitor
BRD-K32744045	disulfiram	-0.42	Aldehyde dehydrogenase inhibitor	ALDH2, ALDH1A2, ALDH5A1, ALDH7A1, CYP2E1, DBH, DNMT1, TRPA1
BRD-K23383398	T-0901317	-0.42	LXR agonist	NR1H3, NR1H2, ABCA1, NCOA1, NCOA2, NR1I2, RORA, RORC, RXRB
BRD-K18742343	H-8	-0.42	PKA inhibitor	PKIA, PRKACA
BRD-K84663978	trequinsin	-0.42	Phosphodiesterase inhibitor	PDE4A, PDE4B, PDE4C, PDE4D, PDE5A, PTGIR
BRD-K52219182	BRD-K52219182	-0.42	Phosphodiesterase inhibitor
BRD-A36066264	estradiol-benzoate	-0.42	Estrogen receptor agonist	ESR1
BRD-K72703948	ZM-447439	-0.42	Aurora kinase inhibitor	AURKA, AURKB
BRD-K55127134	fluphenazine	-0.4	Dopamine receptor antagonist	DRD2, DRD1, CALM1, CHRNA7, DRD5, HRH1, HTR2A, HTR6, HTR7
BRD-K30563334	rifabutin	-0.39	Protein synthesis inhibitor	CYP3A4, HSP90AA1, HSP90B1
BRD-K30240666	clemastine	-0.39	Histamine receptor antagonist	HRH1
BRD-A67373739	AICA-ribonucleotide	-0.39	AMPK activator	ATIC, PRKAA1
BRD-A49172652	lansoprazole	-0.35	ATPase inhibitor	ATP4A, CYP2C19, CYP3A4, CYP3A5
BRD-K08619838	tremorine	-0.35	Acetylcholine receptor agonist
BRD-K14965640	ibuprofen	-0.35	Cyclooxygenase inhibitor	PTGS2, PTGS1, ASIC1, BCL2, CFTR, CYP2C8, FABP2, PLAT, PPARG, SLC5A8, THBD
BRD-A89175223	bisoprolol	-0.35	Adrenergic receptor antagonist	ADRB1, ADRB2
BRD-A68888262	azelastine	-0.32	Histamine receptor antagonist	HRH1, CYP2C19
BRD-K01192156	tyrphostin-AG-112	-0.32	Protein tyrosine kinase inhibitor	EGFR
BRD-K09635314	M-3M3FBS	-0.32	phospholipase activator	PLCB2, PLCB3, PLCD1, PLCG1, PLCG2
BRD-A35511923	L-803087	-0.32	Somatostatin receptor agonist	SSTR4
BRD-A09722536	cyclophosphamide	-0.32	DNA alkylating agent	BCL2, CYP2B6, CYP2C19, CYP3A5, LGALS1
BRD-K98530306	clonidine	-0.32	Adrenergic receptor agonist	ADRA2A, ADRA2B, ADRA2C, ADRA1A, ADRA1B, ADRA1D
BRD-K04170657	psoromic-acid	-0.3	Ras GTPase inhibitor
BRD-K94649603	taxifolin	-0.28	Opioid receptor antagonist	APOB, APP, HMGCR
BRD-K90524085	MY-5445	-0.28	Phosphodiesterase inhibitor	PDE5A
BRD-K60038276	irbesartan	-0.28	Angiotensin receptor antagonist	AGTR1, JUN, SLC10A1
BRD-A78942461	ICI-118551	-0.28	Adrenergic receptor antagonist
BRD-K45252063	clofibrate	-0.28	PPAR receptor agonist	PPARA, LPL
BRD-K04111260	raclopride	-0.25	Dopamine receptor antagonist	DRD2, DRD3, HTR1A
BRD-K25224017	pirenperone	-0.25	Serotonin receptor antagonist	HTR2A, HTR7
BRD-K29458283	chlorambucil	-0.25	DNA inhibitor
BRD-K92000912	AM-251	-0.25	Cannabinoid receptor antagonist	CNR1, GPR18, GPR55
BRD-K86958018	olvanil	-0.21	TRPV agonist	TRPV1, CNR1, GPR119
BRD-K06753942	nobiletin	-0.21	MEK inhibitor	ABCB1, MAP2K1, TYR
BRD-K74195153	irsogladine	-0.21	Phosphodiesterase inhibitor	PDE4A
BRD-K89274813	DMP-543	-0.21	Acetylcholine release stimulant
BRD-K54210043	NS-1619	-0.21	Calcium channel activator	KCNMA1, KCNT1, KCNT2, KCNU1
BRD-K33308633	INCA-6	-0.21	Calcineurin inhibitor	NFATC1
BRD-A65145453	ATPA	-0.21	Glutamate receptor agonist	GRIK1, GRIA2
BRD-K82941592	rosuvastatin	-0.18	HMGCR inhibitor	HMGCR
BRD-A46393198	tetramisole	-0.18	Immunostimulant
BRD-K68132782	terbinafine	-0.18	Fungal squalene epoxidase inhibitor	CYP2C19, CYP2C8, SQLE
BRD-K73589491	nizatidine	-0.14	Histamine receptor antagonist	HRH2
BRD-A07875874	cilnidipine	-0.14	Calcium channel blocker	CACNA1B, CACNA1C
BRD-K46137903	prednicarbate	-0.14	Phospholipase activator	NR3C1, PLA2G1B
BRD-A01593789	chlormadinone	-0.14	5-alpha reductase inhibitor	PGR
BRD-A29426959	carbinoxamine	-0.14	Histamine receptor antagonist	HRH1
BRD-K92723993	imatinib	-0.14	BCR-ABL kinase inhibitor	ABL1, KIT, PDGFRA, BCR, CSF1R, PDGFRB, ABCG2, CYP2C19, CYP2C8, CYP3A5, DDR1, NTRK1, RET
BRD-K09778810	FGIN-1-27	-0.14	Inositol monophosphatase inhibitor	TSPO
BRD-K18574842	nafcillin	-0.11	Bacterial cell wall synthesis inhibitor	CYP3A4
BRD-K15834839	lobendazole	-0.11	Anthelmintic
BRD-K02637541	celecoxib	-0.11	Cyclooxygenase inhibitor	PTGS2, CA12, CASP3, CYP2C19, PDPK1
BRD-K01493881	apigenin	-0.07	Casein kinase inhibitor	AKR1B1, AR, CDK6, CFTR, CYP19A1, CYP1A2, CYP1B1, HSD17B1, MAOA, ODC1, XDH
BRD-K99616396	motesanib	-0.07	KIT inhibitor	FLT1, FLT4, KDR, KIT, PDGFRA, RET
BRD-K62996583	lidoflazine	-0.07	Calcium channel blocker	SCN1A, SCN3A, SLC29A1
BRD-K04046242	equilin	-0.07	Estrogen receptor agonist	HSD17B1
BRD-K42098891	protriptyline	-0.07	Tricyclic antidepressant	SLC6A2, SLC6A4
BRD-K29313308	HDAC3-selective	-0.07	HDAC inhibitor	HDAC3
BRD-A42759514	ornidazole	-0.07	Antiprotozoal
BRD-K67080878	milrinone	-0.06	Phosphodiesterase inhibitor	PDE3A, PDE2A, PDE3B, PDE5A
BRD-K32107296	temozolomide	-0.04	DNA alkylating agent	TOP2A
BRD-K45158365	valsartan	-0.04	Angiotensin receptor antagonist	AGTR1
BRD-K25311561	KU-55933	-0.04	ATM kinase inhibitor	ATM, PRKDC
BRD-K32821942	azathioprine	-0.04	Dehydrogenase inhibitor	HPRT1, IMPDH1, PPAT
BRD-K15025317	BAY-11-7821	-0.03	NFkB pathway inhibitor	RELA
BRD-K25394294	oxaprozin	-0.03	Cyclooxygenase inhibitor	PTGS1, PTGS2
BRD-A44008656	doxylamine	-0.03	Histamine receptor antagonist	HRH1, CHRM1
BRD-A91008255	bepridil	-0.03	Calcium channel blocker	ATP1A1, CACNA1A, CACNA1C, CACNA1H, CACNA2D2, CALM1, KCNQ1, KCNQ4, PDE1A, PDE1B, SCN5A, TNNC1
BRD-K66874953	pifithrin-alpha	-0.02	TP53 inhibitor	TP53
BRD-K90789829	nefazodone	-0.02	Adrenergic inhibitor	HTR2A, SLC6A4, HTR2C, SLC6A2, ADRA1A, ADRA1B, ADRA2A, CYP3A4, CYP3A5, CYP3A7, HTR1A, SLC6A3
BRD-A91452556	estradiol-cypionate	-0.02	Estrogen receptor agonist	ESR1
BRD-K17561142	amiodarone	-0.02	Potassium channel blocker	KCNH2, ADRB1, CACNA1H, CACNA2D2, CHRM3, CYP2C8, KCNA7, SCN5A
BRD-K13032584	procarbazine	-0.01	Monoamine oxidase inhibitor
BRD-K49111258	prazosin	-0.01	Adrenergic receptor antagonist	ADRA1A, ADRA1B, ADRA1D, ADRA2A, ADRA2B, ADRA2C, CDK1, KCNH2, KCNH6, KCNH7
BRD-A08187463	racecadotril	-0.01	Enkephalinase inhibitor	MME
BRD-K67174588	toremifene	0	Estrogen receptor antagonist	ESR1, CYP3A5
BRD-K69688083	mestinon	0	Cholinesterase inhibitor	ACHE, BCHE
BRD-A15493168	tetracycline	0	Bacterial 30S ribosomal subunit inhibitor	PRNP
BRD-K28667793	pyrazinamide	0	Fatty acid synthase inhibitor	FASN
BRD-K83636919	entacapone	0	Catechol O methyltransferase inhibitor	COMT
BRD-K67977190	eprosartan	0	Angiotensin receptor antagonist	AGTR1
BRD-K60690191	MPEP	0	Glutamate receptor antagonist	GRM5, GRM1, GRM4
BRD-K31491153	1-phenylbiguanide	0	Serotonin receptor agonist	HTR3A, HTR3B
BRD-K20197062	SA-94315	0	Caspase inhibitor	CASP3
BRD-K06817181	BRD-K06817181	0	JAK inhibitor	JAK2
BRD-K06750613	GSK-1059615	0	PI3K inhibitor	PIK3CA, PIK3CG
BRD-K36627727	tamibarotene	0	Retinoid receptor agonist	RARA, RARB
BRD-U97083655	teicoplanin	0	Bacterial cell wall synthesis inhibitor
BRD-K66956375	oleoylethanolamide	0	Cannabinoid receptor agonist	CNR1, GPR119, GPR55, KCND3, PPARA
BRD-M72442222	vicriviroc	0	CC chemokine receptor antagonist	CCR5
BRD-K81783531	VX-222	0	HCV inhibitor
BRD-K91900765	VX-745	0	p38 MAPK inhibitor	MAPK14, MAPK11, MAPK12
BRD-K16485616	mocetinostat	0	HDAC inhibitor	HDAC1, HDAC2, HDAC3, HDAC11
BRD-K13514097	everolimus	0	MTOR inhibitor	MTOR, CYP3A5, FKBP1A
BRD-K71035033	masitinib	0	KIT inhibitor	KIT, FGFR3, LYN, PDGFRA, PDGFRB
BRD-K50168500	canertinib	0	EGFR inhibitor	EGFR, ERBB2, ERBB4, AKT1
BRD-K99964838	bosutinib	0	ABL inhibitor	ABL1, SRC, BCR, CAMK2G, LYN, CAMK1D, CDK2, FRK, FYN, HCK, MAP2K1, MAP2K2, MAP3K2, MAP4K5, STK10, STK24, STK4, TNK2, TXK
BRD-K99749624	linifanib	0	PDGFR receptor inhibitor	CSF1R, KDR, PDGFRB, FLT1, FLT3, FLT4, CSF1, KIT, PDGFRA, RET, TEK
BRD-K93331255	lypressin	0	Vasopressin receptor agonist	AVPR1A, AVPR1B, AVPR2
BRD-K46212057	voriconazole	0	Cytochrome P450 inhibitor	CYP2C19, CYP51A1
BRD-K09436313	prostaglandin	0	Prostanoid receptor antagonist	AKR1C3, PTGDR, PTGDR2, PTGER1, PTGER2, PTGER4, PTGFR
BRD-K70401845	erlotinib	0	EGFR inhibitor	EGFR, NR1I2
BRD-K05804044	AZ-628	0	RAF inhibitor	BRAF, RAF1
BRD-K13566078	BMS-345541	0	IKK inhibitor	IKBKB, CHUK
BRD-K99545815	PF-562271	0	Focal adhesion kinase inhibitor	PTK2, PTK2B
BRD-A39646320	HC-toxin	0	HDAC inhibitor	HDAC1
BRD-K47539947	tetradecylthioacetic-acid	0	Lipid peroxidase inhibitor
BRD-K00184207	GR-206	0	Aryl hydrocarbon receptor ligand
BRD-K62012036	acitretin	0	Retinoid receptor agonist	RARA, RARB, RARG, RBP1, RXRA, RXRB, RXRG, STAT3
BRD-U01690642	acetyl-geranyl-cysteine	0	Isoprenylated protein methylation inhibitor
BRD-K50720187	flupirtine	0	Glutamate receptor antagonist	KCNQ2, ADRA2A, KCNQ1, KCNQ3
BRD-A18497530	5-iodotubercidin	0	Adenosine kinase inhibitor	MAPK3, ADK, CSNK1G2, GSG2, LRRK2
BRD-K80725632	lavendustin-c	0	EGFR inhibitor	CAMK2A, EGFR, SRC
BRD-K47943470	tyrphostin-51	0	EGFR inhibitor
BRD-K13087974	4,5-dianilinophthalimide	0	EGFR inhibitor	EGFR
BRD-K24656285	farnesol	0	FXR agonist	MAOB, MVK, NR1H4
BRD-K20986251	lithocholic-acid	0	FXR antagonist	NR1I2, VDR, GPBAR1, MDM2, MDM4, NR1H4, PTPN1
BRD-K30743633	TCPOBOP	0	CAR agonist	NR1I3
BRD-K41170226	deoxycholic-acid	0	G protein-coupled receptor agonist	GPBAR1, EFTUD1, FPR1
BRD-K73982490	BI-78D3	0	JNK inhibitor	MAPK8
BRD-K57926513	tyrphostin-AG-1295	0	PDGFR receptor inhibitor	FLT3, KDR, PDGFRA, PDGFRB
BRD-K74733595	APHA-compound-8	0	HDAC inhibitor	HDAC8
BRD-A84327315	calcitriol	0	Vitamin D receptor agonist	VDR, CYP3A5
BRD-A59808129	guggulsterone	0	Cholesterol inhibitor	NR1H4, PGR, AR, ESR1, IKBKB, NR1I2, NR3C1, NR3C2
BRD-K76698671	HNHA	0	HDAC inhibitor	HDAC1
BRD-K88551539	CAY-10585	0	HIF modulator	HIF1A
BRD-K14681867	somatostatin	0	Somatostatin receptor agonist	SSTR1, SSTR2, SSTR3, SSTR4, SSTR5, GH1, GHR, OPRD1, OPRM1
BRD-K72420232	WZ-4002	0	EGFR inhibitor	EGFR, ERBB2
BRD-K38615104	A-443644	0	AKT inhibitor	AKT1, AKT2, AKT3, CDC42BPB, GSK3B, PHKG1, PKIA, PRKACA
BRD-K24859147	KIN001-242	0	Protein kinase inhibitor	RPS6KA3
BRD-K19220233	JNK-9L	0	JNK inhibitor	MAPK8
BRD-A60245366	AS-601245	0	JNK inhibitor	GSK3B, MAPK10, MAPK8, MAPK9, PIM1
BRD-K44876623	zolpidem	0	Benzodiazepine receptor agonist	GABRA1, GABRA2, GABRA3
BRD-K46435977	valaciclovir	0	DNA polymerase inhibitor
BRD-K68202742	trichostatin-a	0	HDAC inhibitor	HDAC7, HDAC8, HDAC1, HDAC10, HDAC2, HDAC3, HDAC4, HDAC5, HDAC6, HDAC9
BRD-K91733562	secoisolariciresinol	0	Antioxidant
BRD-A56245458	reichstein	0	Androgen receptor antagonist	AR
BRD-K43236057	piceid	0	ICAM1 inhibitor	GAA, XDH
BRD-K08924299	palonosetron	0	Serotonin receptor antagonist	HTR3A
BRD-K25310650	ormetoprim	0	Bacterial antifolate
BRD-K32311154	nifekalant	0	Potassium channel blocker
BRD-K44353683	nateglinide	0	Insulin secretagogue	ABCC8, KCNJ11, CYP3A4, INS, KCNJ10, PPARG
BRD-K10961822	latanoprost	0	Prostanoid receptor agonist	PTGFR
BRD-K22227508	targinine	0	Nitric oxide synthase inhibitor	NOS2, NOS3
BRD-K30097969	pitavastatin	0	HMGCR inhibitor	HMGCR, APOA1, CYP2C8
BRD-K00673382	famotidine	0	Histamine receptor antagonist	HRH2
BRD-K90976994	dehydrocholic-acid	0	Bile acid
BRD-K73589401	corticosterone	0	mineralocorticoid receptor agonist	HSD11B1, NR3C2, NCOA1
BRD-K86595100	chlordiazepoxide	0	Benzodiazepine receptor agonist	GABRA1, GABRA2, GABRA3, GABRA4, GABRA5, GABRA6, GABRB1, GABRB2, GABRB3, GABRD, GABRE, GABRG1, GABRG2, GABRG3, GABRP, GABRQ
BRD-K52735702	cefdinir	0	Bacterial cell wall synthesis inhibitor	MPO
BRD-K31471398	dihydrexidine	0	Dopamine receptor agonist	DRD1, DRD2, DRD3, DRD4, DRD5
BRD-A17448384	beclometasone	0	Glucocorticoid receptor agonist	NR3C1, CYP3A5, GPR97, SERPINA6
BRD-K32398298	alprazolam	0	Benzodiazepine receptor agonist	GABRA1, GABRA2, GABRA3, GABRA5, CYP3A5, GABRA4, GABRA6, GABRB1, GABRB2, GABRB3, GABRD, GABRE, GABRG1, GABRG2, GABRG3, GABRP, GABRQ
BRD-A16444946	acarbose	0	Glucosidase inhibitor	GAA, MGAM, AMY2A, SI
BRD-A59985574	topotecan	0	Topoisomerase inhibitor	TOP1, TOP1MT
BRD-K05658747	raltegravir	0	HIV integrase inhibitor
BRD-K11636097	JNJ-7706621	0	CDK inhibitor	CDK1, CDK2, AURKA, AURKB
BRD-K51967704	BIIB021	0	HSP inhibitor	AOX1, HSP90AA1
BRD-K16621777	enobosarm	0	Androgen receptor modulator	AR
BRD-A13807286	HA-14-1	0	BCL inhibitor	BCL2
BRD-K21971034	OM-137	0	Aurora kinase inhibitor
BRD-A77050075	heraclenol	0	Vitamin K antagonist
BRD-K15402119	huperzine-a	0	Acetylcholinesterase inhibitor	ACHE
BRD-A74771556	nikkomycin	0	Chitin inhibitor
BRD-A61858259	CAY-10415	0	Insulin sensitizer	INS
BRD-K51066026	aminoindazole	0	Ionophore
BRD-K49372556	mofezolac	0	Cyclooxygenase inhibitor
BRD-K89626439	sirolimus	0	MTOR inhibitor	MTOR, FKBP1A, CCR5, FGF2
BRD-K28849549	mesalazine	0	Cyclooxygenase inhibitor	PTGS1, PPARG, PTGS2, ALOX5, CHUK, CTNNB1, IKBKB, MPO, NAT1
BRD-K40619305	larixinic-acid	0	Compound that interacts with metal centers
BRD-A67438293	treprostinil	0	Prostacyclin analog	PTGIR, CYP2C8, P2RY12, PPARD, PTGDR, PTGER1, PTGER2, PTGER3, PTGER4
BRD-K87573634	propylpyrazole	0	Estrogen receptor agonist	ESR1
BRD-K32795028	1-benzylimidazole	0	Thromboxane synthase inhibitor	CYP11B1, QPCT
BRD-K72264770	QW-BI-011	0	Histone lysine methyltransferase inhibitor	EHMT2
BRD-K48115423	2-(4-methoxybenzylthio)-6-methylpyrimidin-4-ol	0	Matrix metalloprotease inhibitor	MMP13
BRD-K13810148	givinostat	0	HDAC inhibitor	HDAC2, HDAC1, HDAC3, HDAC4, HDAC5, HDAC6, HDAC7, HDAC8, HDAC9, IL1B, IL1R2, IL6R, TNF
BRD-K94144010	cotinine	0	Nicotine metabolite
BRD-K88304388	dextrorphan	0	Glutamate receptor antagonist	OPRM1, OPRK1, OPRD1, GRIN1, HTR1A, SLC6A2
BRD-K22878149	SB-205607	0	Delta 1 opioid receptor agonist	OPRD1, OPRK1, OPRM1
BRD-A96255180	ribavirin	0	Antiviral	IMPDH1, ADK, ENPP1, IMPDH2, NT5C2
BRD-K87024524	phenelzine	0	Monoamine oxidase inhibitor	MAOB, AOC3, MAOA, ABAT, GAD2, GPT, GPT2, SLC6A2, SLC6A3, SLC6A4
BRD-K59633790	VU-0420363-1	0	SARS coronavirus 3C-like protease inhibitor
BRD-A52172093	VU-0413807-2	0	Calcium channel blocker	CACNA1G, CACNA1H, CACNA1I
BRD-K94919853	10H-phenothiazin-10-yl)(p-tolyl)methanone	0	Butyrylcholinesterase inhibitor	BCHE
BRD-K24538644	KUC104502N	0	-666	OPRK1
BRD-A70449690	forskolin	0	Adenylyl cyclase activator	ADCY2, ADCY5, GNAS
BRD-K60623809	SU-11652	0	Tyrosine kinase inhibitor	KDR, PDGFRB, CAMK1G, FGF2, FGFR1, FLT1, KIT, PDGFRA
BRD-K08417745	SID-26681509	0	Cathepsin inhibitor	CTSL
BRD-A04352665	maraviroc	0	CC chemokine receptor antagonist	CCR5, CYP3A5
BRD-K69690935	curcumin	0	Cyclooxygenase inhibitor	PTGS1, PTGS2, APP, CA1, CA12, CA14, CA2, CA4, CA6, CA9, CCND1, CYP3A4, DNMT1, DNMT3B, EP300, G6PC, MAPT, MMP13, MMP9, NOS2, XDH
BRD-K02113016	olaparib	0	PARP inhibitor	PARP1, PARP2, PARP3
BRD-K97509413	coumestrol	0	Estrogen receptor agonist	ESR1, ESR2
BRD-A26097136	bulleyaconitine-a	0	Non-opiod analgesic
BRD-A41301928	bongkrek-acid	0	Mitochondrial ADP, ATP translocase inhibitor	SLC25A4
BRD-K11373525	ZD-7155	0	Angiotensin receptor antagonist	AGTR1
BRD-A41941932	vitexin	0	Antioxidant
BRD-K53318339	vinpocetine	0	Phosphodiesterase inhibitor	PDE1A, PDE1C, SCN10A
BRD-A81795050	U-18666A	0	Oxidosqualene cyclase inhibitor
BRD-K95763993	trapidil	0	PDGFR receptor inhibitor	PDGFRA
BRD-A01295252	trans-7-hydroxy-pipat	0	Dopamine receptor ligand
BRD-K63516691	T-0156	0	Phosphodiesterase inhibitor	PDE5A
BRD-K22503835	scriptaid	0	HDAC inhibitor	HDAC1, HDAC2, HDAC3, HDAC4, HDAC5, HDAC6, HDAC7, HDAC8, HDAC9
BRD-A24122750	saclofen	0	GABA receptor antagonist	GABBR1, GABBR2, KCTD12, KCTD16, KCTD8
BRD-K09397065	SR-57227A	0	Serotonin receptor agonist	HTR3A
BRD-K73824630	skatole	0	Thrombin inhibitor	F2
BRD-K46469693	SCH-442416	0	Adenosine receptor antagonist	ADORA1, ADORA2A, ADORA2B, ADORA3
BRD-K94270326	ecopipam	0	Dopamine receptor antagonist	DRD1, DRD5, DRD2
BRD-K41567364	SB-334867	0	Orexin receptor antagonist	HCRTR1, HCRTR2
BRD-A43974499	reboxetine	0	Adrenergic receptor antagonist	SLC6A2
BRD-K69556541	ryanodine	0	Calcium channel blocker	RYR1, RYR2, RYR3
BRD-K56596464	QX-314	0	Sodium channel blocker	MAPK14, TGFBR1
BRD-A22684332	procaterol	0	Adrenergic receptor agonist	ADRB2
BRD-K11399644	phenformin	0	AMPK activator	KCNJ8, PRKAA1
BRD-K11163873	phenanthridone	0	PARP inhibitor	PARP1
BRD-K71731651	PNU-120596	0	Acetylcholine receptor agonist	CHRNA7
BRD-A43882281	pinacidil	0	ATP channel activator	ABCC9, KCNJ8
BRD-K76568384	PHTPP	0	Estrogen receptor antagonist	ESR2
BRD-K10843433	phenylbutazone	0	Cyclooxygenase inhibitor	PTGS2, PTGS1, PTGIS
BRD-K00206590	P-1075	0	ATP channel activator	KCNJ8
BRD-K18316707	O-1918	0	Cannabinoid receptor antagonist
BRD-K76775527	nimesulide	0	Cyclooxygenase inhibitor	PTGS2, LTF, PLA2G2E, PTGS1
BRD-K10136726	tosyllysyl-chloromethyl-ketone	0	Chymotrypsin inhibitor
BRD-K05181084	NGB-2904	0	Dopamine receptor antagonist	DRD3
BRD-K69195780	NAN-190	0	Serotonin receptor agonist	HTR1A, ADRA1A, ADRA1B, ADRA1D, HTR1F
BRD-A63667919	methylergometrine	0	Dopamine receptor antagonist	DRD1, HTR1E, HTR1F, HTR2A, HTR2B, HTR2C
BRD-K92428153	mycophenolate-mofetil	0	Dehydrogenase inhibitor	IMPDH1, IMPDH2, HCAR2
BRD-A99449986	MT-21	0	Caspase activator	CYCS, SLC25A4
BRD-K53878242	MMPX	0	Phosphodiesterase inhibitor
BRD-K93201660	ML-7	0	Myosin light chain kinase inhibitor	MYLK
BRD-A41145729	methoprene-acid	0	Retinoid receptor agonist	NCOA2, NR1H3, RXRA, RXRB
BRD-K84987553	MDM2-inhibitor	0	MDM inhibitor	MDM2
BRD-K69763916	LY-341495	0	Glutamate receptor antagonist	GRM2, GRM3
BRD-K33864865	LY-225910	0	CCK receptor antagonist	CCKBR
BRD-K33396764	alpha-linolenic-acid	0	Omega 3 fatty acid stimulant	ELOVL4, FADS1, FADS2, FFAR1, FFAR4, PTGS2, SLC8A1, TRPV1
BRD-K64044582	linoleamide	0	ACAT inhibitor	SOAT1, SOAT2
BRD-A42553870	L-152804	0	Neuropeptide receptor antagonist	NPY5R
BRD-A75455249	kavain	0	Calcium channel modulator	MTOR
BRD-K17796732	JWH-015	0	Cannabinoid receptor agonist	CNR2, GPR55
BRD-K64402243	ivachtin	0	Caspase inhibitor	CASP3
BRD-K43860855	iobenguane	0	Antineoplastic
BRD-K37080523	isoreserpine	0	Vesicular monoamine transporter inhibitor	SLC18A2, SLC18A1, SIAH1
BRD-K92678294	irilin-a	0	Isoflavone
BRD-K66782112	BRD-K66782112	0	Histamine receptor antagonist	HRH2
BRD-A97730597	hexylcaine	0	Sodium channel blocker	SCN5A, SCN10A
BRD-K81709173	halcinonide	0	Glucocorticoid receptor agonist	NR3C1
BRD-A06390036	hydroquinidine	0	Antiarrhythmic
BRD-A24429032	HEAT	0	Adrenergic receptor antagonist	ADRA1A
BRD-K24240364	GYKI-52466	0	Glutamate receptor antagonist	GRIA1, GRIA2, GRIA3, GRIA4
BRD-A72596465	GW-6471	0	PPAR receptor antagonist	PPARA
BRD-K16664969	GTP-14564	0	FLT3 inhibitor	FLT3, CSF1R, KIT, PDGFRB
BRD-K40578143	GR-79236	0	Adenosine receptor agonist	ADORA1, ADORA2A
BRD-K87049188	fusaric-acid	0	Dopamine beta hydroxylase inhibitor	DBH
BRD-K98769987	flumazenil	0	Benzodiazepine receptor antagonist	GABRA1, GABRA2, GABRA3, GABRA5, GABRA4, GABRA6, GABRB1, GABRB2, GABRB3, GABRD, GABRE, GABRG1, GABRG2, GABRG3, GABRP, GABRQ
BRD-A80641450	FR-139317	0	Endothelin receptor antagonist	EDNRA
BRD-K31611373	fluprostenol	0	Prostanoid receptor agonist	PTGER3, PTGFR, TBXA2R
BRD-K86727142	embelin	0	HCV inhibitor	XIAP
BRD-A73581086	ergometrine	0	Adrenergic receptor agonist	ADRA1A, HTR1E, HTR2A
BRD-K63913457	eicosatrienoic-acid	0	Vasodilator
BRD-A96485169	EBPC	0	Aldose reductase inhibitor	AKR1B1
BRD-K17674993	diflorasone	0	Corticosteroid agonist	NR3C1, PLA2G1B
BRD-K01624546	docosatrienoic-acid	0	LTB4 inhibitor
BRD-K10065684	dantron	0	Laxative
BRD-K89046952	ciclacillin	0	Bacterial cell wall synthesis inhibitor
BRD-K07220430	cinnarizine	0	Calcium channel blocker	HRH1, CACNA1C, CACNA1D, CACNA1F, CACNA1G, CACNA1H, CACNA1I, CACNA1S, CHRM1, CHRM2, CHRM3, CHRM4, CHRM5, DRD1, DRD2, DRD5
BRD-K50422030	clomethiazole	0	GABA receptor antagonist	GABRA1
BRD-A30437061	camptothecin	0	Topoisomerase inhibitor	TOP1, HIF1A
BRD-K59851896	calycanthine	0	GABA release inhibitor
BRD-K96271548	coumaric-acid	0	Antioxidant
BRD-K00662280	CL-218872	0	GABA receptor agonist	GABRA1, GABRA2, GABRA3, GABRA5, GABRB2, GABRG2
BRD-A93000692	ciglitazone	0	PPAR receptor agonist	PPARG, INS
BRD-K65503129	HSP90-inhibitor	0	HSP inhibitor	HSP90AA1, HSP90AB1
BRD-A17411484	carprofen	0	Cyclooxygenase inhibitor	PTGS2, PTGS1
BRD-A98702003	carbenoxolone	0	11-beta-HSD1 inhibitor	HSD11B1, GJA1, GJA10, GJA3, GJA4, GJA5, GJA8, GJA9, GJB1, GJB2, GJB3, GJB4, GJB5, GJB6, GJB7, GJC1, GJC2, GJC3, GJD2, GJD3, GJD4, GJE1, PANX1, PANX2, PANX3
BRD-A58157837	butabindide	0	Tripeptidyl peptidase inhibitor	TPP2
BRD-K04185004	oxybuprocaine	0	Local anesthetic	SCN10A
BRD-K39111395	BCL2-inhibitor	0	BCL inhibitor	BCL2
BRD-K84266862	BRL-50481	0	Phosphodiesterase inhibitor	PDE7A, PDE7B
BRD-K45479396	BP-554	0	Serotonin receptor agonist	HTR1A
BRD-K32584078	BML-257	0	AKT inhibitor	AKT1
BRD-A38913120	BH3I-1	0	BCL inhibitor	BCL2
BRD-K46018455	bezafibrate	0	PPAR receptor agonist	PPARA, PPARD, PPARG, HSD11B1, LPL
BRD-K29668683	BD-1063	0	Sigma receptor antagonist	SIGMAR1
BRD-K18799075	BAY-59-3074	0	Cannabinoid receptor partial agonist	CNR1, CNR2
BRD-K23922020	arecaidine	0	Acetylcholine receptor agonist	CHRM1, CHRM2, CHRM3, CHRM4
BRD-K04976539	aminogenistein	0	SRC inhibitor	LCK
BRD-K93658967	aloisine	0	CDK inhibitor	CDK2, CDK5, CDK1, CDK5R1, CFTR, PTK2B, ZAP70
BRD-K21667562	AM-404	0	Cyclooxygenase inhibitor	TRPV1, CNR1, CNR2, FAAH
BRD-K33204703	AG-370	0	PDGFR receptor inhibitor	PDGFRB
BRD-K08132273	tyrphostin	0	EGFR inhibitor	ERBB2
BRD-K34533029	tyrphostin-AG-494	0	EGFR inhibitor	EGFR
BRD-K46384212	o-3M3FBS	0	phospholipase activator
BRD-A11135865	nor-binaltorphimine	0	Opioid receptor antagonist
BRD-K40624912	ZM-39923	0	JAK inhibitor	JAK1, JAK3
BRD-A62021152	WAY-161503	0	Serotonin receptor agonist	HTR2C
BRD-A60294240	tribenoside	0	Anti-inflammatory
BRD-A56012032	thiorphan	0	Membrane metalloendopeptidase inhibitor	MME
BRD-A10303790	talampicillin	0	Bacterial cell wall synthesis inhibitor
BRD-K70778732	trazodone	0	Adrenergic receptor antagonist	HTR2A, HTR2C, SLC6A4, ADRA1A, ADRA2A, HRH1, HTR1A, HTR2B
BRD-K82562631	tolmetin	0	Cyclooxygenase inhibitor	PTGS2, PTGS1
BRD-A43940795	tetrahydropalmatine	0	Serotonin release inhibitor
BRD-K51476772	ST-638	0	Tyrosine kinase inhibitor
BRD-A91866971	SQ-29548	0	Thromboxane receptor antagonist
BRD-A52588987	SKF-83566	0	Dopamine receptor antagonist	DRD1, DRD5
BRD-K91904471	SD-169	0	p38 MAPK inhibitor	MAPK14
BRD-K58299615	RO-90-7501	0	Beta amyloid inhibitor	APP
BRD-K06543683	bisindolylmaleimide-ix	0	CDK inhibitor	SIRT1, AKT1, GSK3B, LCK, LRRK2, MAPK1, MAPK11, MAPK12, MAPK14, MAPK8, PRKCA, ROCK1, RPS6KB1, SIRT2
BRD-K46678324	RHO-kinase-inhibitor-II	0	Rho associated kinase inhibitor
BRD-K42142750	retrorsine	0	Antimitotic
BRD-K54411430	robustic-acid	0	cAMP inhibitor
BRD-K37206356	rhamnetin	0	HDAC inhibitor	ALOX5, MAPK8
BRD-K13544237	r(-)-propylnorapomorphine	0	Dopamine receptor agonist	DRD2, DRD1, DRD3
BRD-K40782193	QX-222	0	Sodium channel blocker
BRD-K72222507	quinapril	0	ACE inhibitor	ACE
BRD-K38251852	paxilline	0	Potassium channel blocker	ABCA1, KCNMA1, NR1H3
BRD-K48735772	PD-158780	0	EGFR inhibitor	EGFR
BRD-K79092138	nitrofural	0	Bacterial DNA inhibitor
BRD-K76810206	nicergoline	0	Adrenergic receptor antagonist	ADRA1A
BRD-K35941380	methysergide	0	Serotonin receptor antagonist	HTR2C, HTR1B, HTR1E, HTR1F, HTR2A, HTR2B, HTR7, HTR1A, HTR1D, HTR5A, HTR6
BRD-K96119599	leucodin	0	Melanin inhibitor
BRD-K62792802	LY-83583	0	Guanylyl cyclase inhibitor	GUCY1A2
BRD-K27305650	LY-294002	0	MTOR inhibitor	MTOR, PIK3CD, PIK3CG, PIK3CA, PIK3CB, PLK1, PRKDC, AKT1, CHEK1, GSK3B, LCK, MAPK1, MAPK11, MAPK12, MAPK14, MAPK8, PDE2A, PRKCA, ROCK1, RPS6KB1, SGK1
BRD-A92826379	lupanine	0	Sodium channel blocker	INS
BRD-A85472596	L-670596	0	Prostanoid receptor antagonist
BRD-K47150025	KI-8751	0	VEGFR inhibitor	KDR
BRD-K09497549	kawain	0	Calcium channel modulator	MTOR
BRD-K90574421	ipsapirone	0	Serotonin receptor agonist	HTR1A
BRD-A78295502	hydroquinine	0	Antiarrhythmic
BRD-A08709697	heliotrine	0	Pyrrolizidine alkaloid
BRD-K77793136	hydroxyfasudil	0	Rho associated kinase inhibitor	ROCK1, PKIA, PRKACA, ROCK2
BRD-K64245000	GW-4064	0	FXR agonist	NR1H4
BRD-A71157293	fursultiamine	0	Vitamin B
BRD-K66296774	fluvastatin	0	HMGCR inhibitor	HMGCR, CYP2C8
BRD-A41519720	ezetimibe	0	Niemann-Pick C1-like 1 protein antagonist	NPC1L1, ANPEP, SOAT1
BRD-A65076780	dihydroergocristine	0	Adrenergic receptor antagonist	HTR2A, ADRA1A, ADRB1, DRD1, DRD2, DRD3, DRD4, DRD5, HTR1A, HTR3A, HTR4, HTR5A, HTR6, HTR7
BRD-A17819071	gedunin	0	HSP inhibitor	HSP90AA1
BRD-K53263234	CITCO	0	CAR agonist	NR1I3
BRD-K42500029	CGP-57380	0	MAP kinase inhibitor	AURKB, LCK, MKNK1, MKNK2, SGK1
BRD-K41707108	ceramide	0	Phosphoenolpyruvate carboxylase activator
BRD-K56115039	BU-226	0	Imidazoline receptor ligand
BRD-K52397688	amperozide	0	Dopamine receptor antagonist	HTR2A, DRD2, FAAH
BRD-K91290917	amodiaquine	0	Histamine receptor agonist	HNMT, CYP2C8
BRD-K53979406	ALX-5407	0	Glycine transporter inhibitor	SLC6A9
BRD-K43405658	tyrphostin-AG-527	0	Protein tyrosine kinase inhibitor	EGFR
BRD-K83963101	MLN-8054	0	Aurora kinase inhibitor	AURKA
BRD-K04887706	AKT-inhibitor-1-2	0	AKT inhibitor	AKT1, AKT2, AKT3
BRD-K46056750	AZD-7762	0	CHK inhibitor	CHEK1, CHEK2
BRD-K07691486	roscovitine	0	CDK inhibitor	CDK2, CDK9, CDK7, CDK1, CDK5
BRD-K77908580	entinostat	0	HDAC inhibitor	HDAC1, HDAC2, HDAC3, HDAC9
BRD-K46424862	hymecromone	0	Monoamine oxidase inhibitor	MAOA
BRD-A68723818	brompheniramine	0	Histamine receptor antagonist	HRH1, CHRM1, CHRM2, CHRM3, CHRM4, CHRM5
BRD-K85090592	pilocarpine	0	Acetylcholine receptor agonist	CHRM3, CHRM1, CHRM2, CHRM4, CHRM5
BRD-K97752965	nicorandil	0	Nitric oxide donor	ABCC9, KCNJ11, KCNJ8
BRD-K91699951	benzonatate	0	Local anesthetic	SCN5A
BRD-A55815733	phylloquinone	0	Vitamin K	BGLAP, GGCX
BRD-K15262564	mupirocin	0	Isoleucyl-tRNA synthetase inhibitor
BRD-A75368507	demeclocycline	0	Bacterial 30S ribosomal subunit inhibitor
BRD-A75479906	rimantadine	0	Antiviral
BRD-K70976396	cefoxitin	0	Bacterial cell wall synthesis inhibitor
BRD-K94830329	ataluren	0	CFTR channel agonist	CFTR, DMD, F8, F9
BRD-K52522949	NCH-51	0	HDAC inhibitor	HDAC1, HDAC10, HDAC11, HDAC2, HDAC3, HDAC4, HDAC5, HDAC6, HDAC7, HDAC8, HDAC9
BRD-A51382177	fosinopril	0	ACE inhibitor	ACE, ABCG2
BRD-K72903603	zidovudine	0	Reverse transcriptase inhibitor	TERT
BRD-K11433652	aspirin	0	Cyclooxygenase inhibitor	PTGS1, PTGS2, TP53, AKR1C1, ASIC3, EDNRA, HSPA5, IKBKB, NFKB1, NFKB2, NFKBIA, PRKAA1, PRKAA2, PRKAB1, PRKAB2, PRKAG1, PRKAG2, PRKAG3, RPS6KA3
BRD-A13188892	doxazosin	0	Adrenergic receptor antagonist	ADRA1D, ADRA1A, ADRA1B, CYP2C19, KCNH2, KCNH6, KCNH7
BRD-K88868628	iodoacetic-acid	0	Cysteine peptidase inhibitor
BRD-A87848830	bimatoprost	0	Prostanoid receptor agonist	PTGFR, AKR1C3, PTGER1, PTGER3
BRD-K73978287	hydrocortisone	0	Glucocorticoid receptor agonist	ANXA1, NOS2, NR3C1, NR3C2
BRD-A86044036	flurbiprofen	0	Cyclooxygenase inhibitor	PTGS1, PTGS2
BRD-K47323024	methapyrilene	0	Histamine receptor antagonist
BRD-A79237180	ascorbic-acid	0	Antioxidant	AKR1B1
BRD-A67605442	tetrahydrobiopterin	0	Nitric oxide stimulant	PAH, TH, DBH, NOS3, TPH1
BRD-K36862742	hydroflumethiazide	0	Sodium/potassium/chloride transporter inhibitor	SLC12A1, ATP1A1, CA1, CA12, CA2, CA4, CA9, KCNMA1
BRD-K53790871	triamcinolone	0	Glucocorticoid receptor agonist	NR3C1, CYP3A5, CYP3A7, SERPINA6
BRD-K10016611	pyridine-2-aldoxime	0	Acetylcholinesterase inhibitor	ACHE, BCHE
BRD-K40645748	mefloquine	0	Adenosine receptor antagonist	ADORA2A, HBA1, PANX1
BRD-A23290232	westcort	0	Glucocorticoid receptor agonist
BRD-M40783228	mesna	0	Antioxidant
BRD-K22662435	ganciclovir	0	DNA polymerase inhibitor
BRD-K35573744	erbstatin-analog	0	EGFR inhibitor	EGFR
BRD-K10852020	tolcapone	0	Catechol O methyltransferase inhibitor	COMT, TTR
BRD-K83988098	alvespimycin	0	HSP inhibitor	HSP90AA1
BRD-K06080977	eicosatetraynoic-acid	0	Cyclooxygenase inhibitor	ALOX12, PPARA, PPARG, PTGS1
BRD-K24994810	androstenol	0	GABA receptor modulator	NR1I3
BRD-K17743125	belinostat	0	HDAC inhibitor	HDAC1, HDAC2, HDAC3, HDAC4, HDAC5, HDAC6, HDAC7, HDAC8, HDAC9
BRD-K63068307	ZSTK-474	0	PI3K inhibitor	PIK3CG, PIK3CA, PIK3CB, PIK3CD
BRD-A32161980	carbetocin	0	Oxytocin receptor agonist	OXTR
BRD-K07888107	depudecin	0	HDAC inhibitor	HDAC1, HDAC2
BRD-A02333338	cyclopamine	0	Smoothened receptor antagonist	SMO, DHH, IHH, PTCH1
BRD-K55991774	BAS-09104376	0	HIV integrase inhibitor
BRD-K19416115	sitagliptin	0	Dipeptidyl peptidase inhibitor	DPP4, CYP2C8, FASLG, HMGCR, SLC22A8
BRD-K31553034	zibotentan	0	Endothelin receptor antagonist	EDNRA
BRD-K07881437	danusertib	0	Aurora kinase inhibitor	AURKA, AURKB, AURKC, FGFR1, NTRK1, RET, BCR, SLK
BRD-K79254416	decitabine	0	DNA methyltransferase inhibitor	DNMT1
BRD-K02130563	panobinostat	0	HDAC inhibitor	HDAC1, HDAC2, HDAC3, HDAC4, HDAC6, HDAC7, HDAC8, HDAC9
BRD-K05673000	dicloxacillin	0	Bacterial cell wall synthesis inhibitor
BRD-K15108141	gemcitabine	0	Ribonucleotide reductase inhibitor	RRM1, CMPK1, RRM2, TYMS
BRD-K47983010	BX-795	0	IKK inhibitor	PDPK1, CDK2, CHEK1, GSK3B, IKBKE, KDR, PDK1, TBK1
BRD-K93176058	AC-55649	0	Retinoid receptor agonist	RARB, RARA
BRD-K32536677	AGK-2	0	SIRT inhibitor	SIRT2
BRD-K89732114	trifluoperazine	0	Dopamine receptor antagonist	DRD2, ABCG2, ADRA1A, CALM1, CALY, CAMK2A, DRD4, HRH1, HTR2A, HTR2C, S100A4, SCN4A, SCN9A, TNNC1
BRD-A59303141	quinethazone	0	Thiazide diuretic	CA1, CA2, SLC12A1, SLC12A2, SLC12A3
BRD-A19736161	ondansetron	0	Serotonin receptor antagonist	HTR3A, CYP2D6, CYP3A5, HTR1A, HTR1B, HTR3B, HTR4, OPRM1
BRD-K41143549	BRD-K41143549	0	Glutamate receptor antagonist
BRD-K62056274	quipazine	0	Serotonin receptor agonist	HTR2A, HTR3A, HTR3B, HTR1A, HTR1D, HTR2B, HTR2C, HTR6, SLC6A4
BRD-A52326238	isogedunin	0	HSP inhibitor
BRD-K63675182	triflupromazine	0	Dopamine receptor antagonist	HTR2B, CHRM1, CHRM2, CHRNA7, DRD1, DRD2
BRD-K97158071	droperidol	0.01	Dopamine receptor antagonist	DRD2, ADRA1A
BRD-A95869247	indapamide	0.01	Thiazide diuretic	KCNQ1, CA7, KCNE1, SLC12A3
BRD-A22380646	pantoprazole	0.02	ATPase inhibitor	ATP4A, CYP2C19, CYP3A4
BRD-K75958195	pizotifen	0.02	Serotonin receptor antagonist	HTR2A, HTR1A, HTR2C
BRD-K86301799	dipyridamole	0.02	Phosphodiesterase inhibitor	ADA, PDE5A, PDE10A, PDE4A, PDE7B, PDE8A, PDE8B, SLC29A1
BRD-A91699651	chloroquine	0.02	Antimalarial	CYP2C8, GSTA2, MRGPRX1, TLR9, TNF
BRD-K53972329	ruxolitinib	0.03	JAK inhibitor	JAK1, JAK2, TYK2, JAK3
BRD-K01095011	finasteride	0.03	5-alpha reductase inhibitor	SRD5A2, SRD5A1, AKR1D1, AR
BRD-A29485665	bicalutamide	0.03	Androgen receptor antagonist	AR, CYP2C19
BRD-K61250553	loperamide	0.03	Opioid receptor agonist	OPRM1, OPRD1, CACNA1A, CALM1, CYP2B6, CYP2C8, NPR2, OPRK1, POMC
BRD-A07440155	labetalol	0.03	Adrenergic receptor antagonist	ADRB1, ADRB2, ADRA1A, ADRA1D, ADRA1B
BRD-K76908866	CP-724714	0.04	EGFR inhibitor	ERBB2
BRD-A49160188	donepezil	0.04	Acetylcholinesterase inhibitor	ACHE, HTR2A
BRD-K00627859	tubastatin-a	0.04	HDAC inhibitor	HDAC6
BRD-K49404994	levetiracetam	0.07	Calcium channel blocker	SV2A, CACNA1B, SCN1A
BRD-K59597909	phenothiazine	0.07	Dopamine receptor antagonist
BRD-K21283037	riluzole	0.07	Glutamate inhibitor	KCND3, KCNK10, KCNK2, KCNK4, KCNN4, SCN5A, SLC7A11
BRD-K09631521	thiotepa	0.07	Cytochrome P450 inhibitor	CYP2B6
BRD-K47936004	piribedil	0.07	Dopamine receptor agonist	DRD2, DRD3, ADRA1A, ADRA2A, ADRA2C, DRD4, HTR1A, HTR2B
BRD-K08287586	butylparaben	0.07	DNA synthesis inhibitor
BRD-K12219985	glipizide	0.07	Sulfonylurea	ABCC8, KCNJ10, KCNJ11, PPARG
BRD-K43797669	genistein	0.11	Tyrosine kinase inhibitor	CFTR, ESR2, EGFR, ESR1, ESRRA, ESRRB, ESRRG, NCOA1, NCOA2, PPARG, PTK2B, TOP2A, TRPC5
BRD-K57569181	pentoxifylline	0.11	Phosphodiesterase inhibitor	TNF, ACHE, ADORA1, ADORA2A, ADRA2B, CHIA, NT5E, PDE4A, PDE4B, PDE5A
BRD-A04706586	bucladesine	0.11	Adenosine receptor agonist	PRKACA
BRD-K94512704	spiramide	0.11	Dopamine receptor antagonist	DRD2, HTR1A, HTR2A, HTR2B, HTR2C
BRD-K73196317	urapidil	0.11	Adrenergic receptor antagonist	HTR1A
BRD-K66615216	moxifloxacin	0.11	Bacterial DNA gyrase inhibitor	TOP2A
BRD-K59369769	tozasertib	0.14	Aurora kinase inhibitor	AURKA, AURKB, ABL1, AURKC, BCR, FLT3, JAK2, DDR2, LCK
BRD-K65417056	meprylcaine	0.14	Local anesthetic
BRD-A67799922	phenoxybenzamine	0.14	Adrenergic receptor antagonist	ADRA2B, ADRA1A, ADRA1B, ADRA1D, ADRA2A, ADRA2C, ADRB2, CALM1
BRD-A79672927	tropicamide	0.14	Acetylcholine receptor antagonist	CHRM3, CHRM4, CHRM1, CHRM2
BRD-K28578425	cilostamide	0.15	Phosphodiesterase inhibitor	PDE3A, PDE3B
BRD-K63923597	barasertib	0.18	Aurora kinase inhibitor	AURKB, AURKC
BRD-K54314721	zolmitriptan	0.18	Serotonin receptor agonist	HTR1B, HTR1D, HTR1A, HTR1F, HTR1E
BRD-A71262238	nafadotride	0.18	Dopamine receptor antagonist	DRD3, DRD2, HTR1A
BRD-A16332958	modafinil	0.18	Adrenergic receptor agonist	ADRA1B, CYP1A2, CYP2B6, CYP2C19, CYP3A4, CYP3A5, SLC6A3
BRD-K69600043	thiethylperazine	0.18	Dopamine receptor antagonist	DRD1, DRD2, DRD4
BRD-K51541829	RO-25-6981	0.18	Ionotropic glutamate receptor antagonist	GRIN2B, SLC18A2
BRD-A01643550	prednisolone	0.18	Glucocorticoid receptor agonist	NR3C1, NR3C2, SERPINA6
BRD-A70514680	articaine	0.18	Local anesthetic
BRD-A75769826	SDM25N	0.18	Opioid receptor antagonist	OPRD1
BRD-K00234327	RU-24969	0.18	Serotonin receptor agonist	HTR1A, HTR1B, HTR6, HTR1D, HTR2A, HTR2B, HTR2C, HTR5A
BRD-K67783091	haloperidol	0.18	Dopamine receptor antagonist	DRD2, DRD1, DRD3, HTR2A, CYP3A7, DRD4, DRD5, GRIN2B, HRH1, HTR1A, HTR1D, HTR2B, HTR7, KCNH1
BRD-K40758068	efavirenz	0.21	HIV protease inhibitor	CYP2B6, CYP2C19, CYP2C8, CYP3A4, CYP3A5
BRD-K08252256	diclofenac	0.21	Cyclooxygenase inhibitor	PTGS1, PTGS2, AKR1C3, ALOX5, ASIC1, ASIC3, CYP2C8, KCNQ2, KCNQ3, PLA2G2A, PPARG, SCN4A
BRD-K06388322	pramipexole	0.21	Dopamine receptor agonist	DRD3, DRD2, ADRA2A, ADRA2B, ADRA2C, DRD1, DRD4, DRD5, HTR1A, HTR1B, HTR1D, HTR2A, HTR2B, HTR2C
BRD-K71289571	zafirlukast	0.21	Leukotriene receptor antagonist	CYSLTR1, CYSLTR2
BRD-A19195498	trimipramine	0.21	Norepinephrine reuptake inhibitor	SLC6A2, SLC6A4, SLC6A3, ADRA1A, ADRA1B, ADRA2A, ADRA2B, ADRB1, ADRB2, ADRB3, CHRM1, CHRM2, CHRM3, CHRM4, CHRM5, DRD1, DRD2, DRD5, HRH1, HTR1A, HTR1D, HTR2A, HTR2C, HTR3A
BRD-K50938786	ropivacaine	0.25	Sodium channel blocker	SCN10A, SCN9A
BRD-K01567962	pyrazolanthrone	0.25	JNK inhibitor	MAPK10, MAPK8, MAPK9, TTK, LRRK2, MAPK8IP1
BRD-K54094468	remoxipride	0.25	Dopamine receptor antagonist	DRD2, DRD3, DRD4, HTR2A, SIGMAR1
BRD-K81839095	estrone	0.25	Estrogen receptor agonist	ESR1, ESR2
BRD-K33459542	ditolylguanidine	0.25	Sigma receptor agonist	GRIN1, GRIN2A, GRIN2B, SIGMAR1
BRD-K53220666	trimetozine	0.25	Sedative
BRD-K96799727	pifithrin-mu	0.25	HSP inhibitor	HSPA1A, TP53
BRD-K38197229	bumetanide	0.25	Solute carrier family member inhibitor	SLC12A1, SLC12A2, CFTR, GPR35, SLC12A4, SLC12A5
BRD-K68264559	brimonidine	0.25	Adrenergic receptor agonist	ADRA2A, ADRA2B, ADRA2C, AOX1
BRD-K45117373	Y-26763	0.25	Potassium channel activator	ABCC9, KCNJ8
BRD-K18895904	olanzapine	0.28	Dopamine receptor antagonist	DRD2, HTR2A, HTR2C, DRD1, DRD3, DRD4, HRH1, HTR1A, HTR1B, HTR1D, HTR1E, HTR6, HTR7, ADRA1A, ADRA1B, ADRA2A, ADRA2B, ADRA2C, ADRB1, ADRB2, ADRB3, CHRM1, CHRM2, CHRM3, CHRM4, CHRM5, CYP2C8, DRD5, GABRA1, GABRA2, GABRA3, GABRA4, GABRA5, GABRA6, GABRB1, GABRB2, GABRB3, GABRD, GABRE, GABRG1, GABRG2, GABRG3, GABRP, GABRQ, HRH2, HRH4, HTR1F, HTR2B, HTR3A, HTR5A
BRD-K73397362	purmorphamine	0.28	Smoothened receptor agonist	SMO, DHH, IHH, PTCH1
BRD-K95676198	JAK3-inhibitor-V	0.28	JAK inhibitor	JAK3
BRD-K57222227	indometacin	0.28	Cyclooxygenase inhibitor	PTGS1, PTGS2, PPARG, PTGDR2, GLO1, PLA2G2A, PPARA, PTGR2, SLC46A1
BRD-K51677086	erythromycin	0.28	NFkB pathway inhibitor	CYP3A4, MLNR
BRD-K06208435	YS-035	0.32	Calcium channel blocker
BRD-K52850071	JAK3-Inhibitor-II	0.32	JAK inhibitor	EGFR, ALK, JAK1, JAK2, JAK3
BRD-K75615183	talipexole	0.32	Adrenergic receptor agonist	DRD2, HTR3A
BRD-A72988804	tiaprofenic-acid	0.32	Cyclooxygenase inhibitor	PTGS2, PTGS1
BRD-K46317332	proadifen	0.32	Nitric oxide synthase inhibitor	NOS1
BRD-K57304726	PRE-084	0.32	Sigma receptor agonist	SIGMAR1
BRD-K47278471	diphenhydramine	0.33	Histamine receptor antagonist	HRH1
BRD-A24381660	zeranol	0.35	Estrogen receptor agonist
BRD-K28029915	dolasetron	0.35	Serotonin receptor antagonist	HTR3A
BRD-A48261811	argatroban	0.35	Thrombin inhibitor	F2, CYP3A5
BRD-K40902647	vincamine	0.35	Adrenergic receptor antagonist	CHRM1, CHRM2, CHRM3, CHRM4
BRD-K88871508	lisuride	0.35	Dopamine receptor agonist	DRD2, HTR2B, HTR2C, ADRA2A, ADRA2B, ADRA2C, DRD1, DRD3, DRD4, DRD5, HTR1A, HTR1B, HTR1D, HTR2A, ADRA1A, HRH1, HTR6
BRD-A79981887	midodrine	0.35	Adrenergic receptor agonist	ADRA1A, ADRA1B, ADRA1D
BRD-K51662849	ilomastat	0.35	Matrix metalloprotease inhibitor	ACAN, ADAM28, MMP1, MMP12, MMP13, MMP14, MMP2, MMP3, MMP8, MMP9
BRD-K67017579	cilostazol	0.35	Phosphodiesterase inhibitor	PDE3A, CYP2C19, CYP3A5, PDE3B
BRD-K79425933	benperidol	0.35	Dopamine receptor antagonist	DRD2
BRD-A09161221	nomilin	0.36	HSP inhibitor
BRD-K87048468	RS-102221	0.39	Serotonin receptor antagonist	HTR2C, HTR2A, HTR2B
BRD-K48367671	febuxostat	0.39	Xanthine oxidase inhibitor	XDH
BRD-K32164935	tolazamide	0.39	ATP channel blocker	KCNJ1, KCNJ10
BRD-K04710043	hexamethylenebisacetamide	0.4	AKT inhibitor
BRD-A11605036	thiocolchicoside	0.42	GABA receptor antagonist	GABRA1, GABRB2, GABRG2, GLRA1, GLRB
BRD-K71266197	PSB-06126	0.42	NTPDase inhibitor	ENTPD3
BRD-A54880345	etomidate	0.42	GABA receptor modulator	GABRA1, ADRA2B, GABRA2, GABRA3, GABRA4, GABRA5, GABRA6, GABRB1, GABRB2, GABRB3, GABRD, GABRE, GABRG1, GABRG2, GABRG3, GABRP, GABRQ
BRD-K14920963	erythrosine	0.42	Coloring agent
BRD-K41713976	E-4031	0.42	Potassium channel blocker	KCNH2, KCNH1
BRD-K14221570	benzopurpurin-4b	0.42	HIV entry inhibitor
BRD-K60160658	tiagabine	0.46	GABA uptake inhibitor	SLC6A1, CYP2C19
BRD-K00603606	ticlopidine	0.46	Purinergic receptor antagonist	P2RY12, CYP2B6, CYP2C19
BRD-K19352500	prochlorperazine	0.46	Dopamine receptor antagonist	DRD2, DRD1, DRD3, DRD4
BRD-A90799790	isradipine	0.46	Calcium channel blocker	CACNA1C, CACNA1D, CACNA2D1, CACNA1F, CACNA1H, CACNA1S, CACNA2D2, CACNB2
BRD-K45033733	famciclovir	0.46	DNA polymerase inhibitor
BRD-A77291778	cyclopentolate	0.46	Acetylcholine receptor antagonist	CHRM1
BRD-K52172416	anastrozole	0.49	Aromatase inhibitor	CYP19A1
BRD-A64297288	amlodipine	0.49	Calcium channel blocker	CACNA1C, CACNA1D, CACNA2D1, ABCG2, CA1, CACNA1B, CACNA1S, CACNA2D3, CACNB1, CACNB2, SMPD1
BRD-K11540476	EMF-BCA1-64	0.49	Caspase inhibitor	CASP3
BRD-K02526760	QS-11	0.49	ARFGAP inhibitor	ARFGAP1
BRD-K69837166	trap-101	0.49	Nociceptin/orphanin FQ (NOP) receptor antagonist	OPRL1
BRD-A65597028	RX-821002	0.49	Adrenergic receptor antagonist	ADRA2A, ADRA2B, ADRA2C, ADRA1A, ADRA1B, ADRA1D
BRD-K59256312	gabexate	0.53	Serine protease inhibitor	PRSS1, TPSAB1
BRD-K32645441	dipropyl-5ct	0.53	Serotonin receptor agonist	HTR1B, HTR1D, HTR1F, HTR7
BRD-K76133116	benzydamine	0.53	Membrane integrity inhibitor	PRSS1, PRSS2
BRD-K32526544	DCEBIO	0.53	Potassium channel activator	KCNN2, KCNN3, KCNN4
BRD-K05906022	limonin	0.53	HIV protease inhibitor
BRD-A65615053	zacopride	0.53	Serotonin receptor antagonist	HTR3A, HTR4, HTR3B, HTR5A
BRD-K93645900	tadalafil	0.53	Phosphodiesterase inhibitor	PDE5A, PDE11A
BRD-K53857191	risperidone	0.53	Dopamine receptor antagonist	DRD2, HTR2A, ADRA1A, ADRA1B, DRD3, HRH1, HTR1A, HTR1D, HTR2C, ADRA1D, ADRA2A, ADRA2B, ADRA2C, CYP3A5, DRD1, DRD4, HTR1B, HTR1E, HTR1F, HTR6, HTR7
BRD-K96354014	nifedipine	0.53	Calcium channel blocker	CACNA1C, CACNA1D, CACNA1S, CACNA2D1, CACNA1F, CACNA1H, CACNB2, CALM1, CYP3A5, GLRA1, GLRA3, GLRB, KCNA1, KCNA5, NR1I2, TRPM3
BRD-K63504947	semaxanib	0.56	VEGFR inhibitor	KDR, FLT1, KIT, PDGFRB, FGFR1, FLT3, MET, PDGFRA, RET
BRD-A14395271	mesoridazine	0.56	Dopamine receptor antagonist	DRD2, HTR2A
BRD-K89402695	L-655240	0.56	Thromboxane receptor antagonist	PTGES
BRD-K59332007	linopirdine	0.56	Potassium channel blocker	KCNQ2, KCNQ3, KCNQ4, KCNQ5
BRD-K46937689	phenazone	0.56	Cyclooxygenase inhibitor	PTGS1, PTGS2
BRD-A92585442	RU-28318	0.56	Cytochrome P450 inhibitor	NR3C2
BRD-A68281735	REV-5901	0.6	Leukotriene receptor antagonist	ALOX5
BRD-A70268693	PG-9	0.6	Acetylcholine receptor agonist
BRD-K09416995	lovastatin	0.6	HMGCR inhibitor	HMGCR, CYP3A5, HDAC2, ITGAL, NR1I2
BRD-K60770992	pergolide	0.6	Dopamine receptor agonist	DRD1, DRD2, ADRA2A, ADRA2B, ADRA2C, DRD3, DRD4, DRD5, HTR1A, HTR1B, HTR1D, HTR2A, HTR2B, HTR2C, ADRA1A, ADRA1B, ADRA1D, KCNA5
BRD-K06926592	tretinoin	0.6	Retinoid receptor agonist	RARG, RORB, ALDH1A1, ALDH1A2, GPRC5A, NR0B1, NR2C2, PPARD, RARA, RARB, RARRES1, RORC, RXRB, RXRG
BRD-K02265150	amoxapine	0.6	Norepinephrine reuptake inhibitor	SLC6A2, SLC6A4, HTR2A, HTR6, ADRA1A, ADRA1B, ADRA1D, ADRA2A, ADRA2B, ADRA2C, CHRM1, CHRM2, CHRM3, CHRM4, CHRM5, DRD1, DRD2, DRD3, DRD4, GABRA1, GABRA2, GABRA3, GABRA4, GABRA5, GABRA6, GABRB1, GABRB2, GABRB3, GABRD, GABRE, GABRG1, GABRG2, GABRG3, GABRP, GABRQ, HRH1, HRH4, HTR1A, HTR1B, HTR2B, HTR2C, HTR3A, HTR7, SLC6A3
BRD-A42571354	cetirizine	0.6	Histamine receptor antagonist	HRH1
BRD-K39915878	loxapine	0.62	Dopamine receptor antagonist	DRD2, DRD3, DRD4, DRD1, HRH1, HTR2A, HTR2C, HTR6, ADRA1A, ADRA1B, ADRA2A, ADRA2B, ADRA2C, ADRB1, CHRM1, CHRM2, CHRM3, CHRM4, CHRM5, DRD5, HRH2, HRH4, HTR1A, HTR1B, HTR1D, HTR1E, HTR3A, HTR5A, HTR7, SLC6A2, SLC6A3, SLC6A4
BRD-K60298136	ITE	0.63	Aryl hydrocarbon receptor agonist	AHR
BRD-K85133207	HDAC1-selective	0.63	HDAC inhibitor
BRD-K82135108	elesclomol	0.65	Oxidative stress inducer	TOP2A
BRD-K67578145	GDC-0879	0.67	RAF inhibitor	BRAF
BRD-K29173907	isoflupredone	0.67	Glucocorticoid receptor agonist	NR3C1
BRD-A72758037	asiatic-acid	0.67	Apoptosis stimulant	PYGM
BRD-A33447119	oxfendazole	0.67	Anthelmintic
BRD-A51829654	BRL-15572	0.68	Serotonin receptor antagonist	HTR1D, HTR1A, HTR1B, HTR1E, HTR1F, HTR2A, HTR2B, HTR2C, HTR6
BRD-K23369905	oxiconazole	0.69	Bacterial cell wall synthesis inhibitor
BRD-K56957086	dacinostat	0.7	HDAC inhibitor	HDAC1, HDAC2, HDAC3, HDAC4, HDAC5, HDAC6, HDAC7, HDAC8, HDAC9
BRD-K27871032	lysergol	0.7	Ergoline alkaloid	HTR1B, HTR1D, HTR1E
BRD-K99411983	lumicolchicine	0.7	Colchicine isomer, non-binder of microtubules
BRD-K53523901	arctigenin	0.7	MEK inhibitor	ADIPOR1, AHR, CHUK, MAP2K1
BRD-K85603128	resorcinol	0.7	Phosphodiesterase inhibitor	CA12, CA14, CA2, PTGS1
BRD-K09859624	methantheline	0.71	Acetylcholine receptor antagonist	CHRM1, HRH2
BRD-K29178788	dictamnine	0.71	Furoquinoline alkaloid
BRD-K00610438	altanserin	0.72	Serotonin receptor antagonist	HTR2A, HTR2C
BRD-A88254928	salbutamol	0.74	Adrenergic receptor agonist	ADRB2, ADRB1
BRD-K19525698	ozagrel	0.74	Thromboxane synthase inhibitor	TBXAS1
BRD-K06221026	DUP-697	0.74	Cyclooxygenase inhibitor	PTGS2
BRD-K81521265	dicyclohexylurea	0.74	Epoxide hydolase inhibitor	EPHX2
BRD-A34255068	rolipram	0.74	Phosphodiesterase inhibitor	PDE4A, PDE4B, PDE4D, PDE4C, PDE5A
BRD-K83302049	protopine	0.74	Histamine receptor antagonist	ACHE, SLC6A2, SLC6A4
BRD-K96263742	GW-7647	0.74	PPAR receptor agonist	PPARA
BRD-K86204871	terconazole	0.75	Sterol demethylase inhibitor
BRD-K04877770	FTase-inhibitor-B581	0.76	Farnesyltransferase inhibitor
BRD-A48720949	testosterone	0.77	androgen receptor agonist	AR, CYP19A1, CYP2C19, CYP2C8, CYP3A5
BRD-K04010869	prostaglandin-a1	0.77	HSP inducer
BRD-K51671335	sulpiride	0.78	Dopamine receptor antagonist	DRD2, CA7, DRD3, CA1, CA12
BRD-K68407802	KIN001-055	0.78	EGFR inhibitor	EGFR, JAK3
BRD-A66435872	HTMT	0.78	Histamine receptor agonist	HRH4
BRD-A75402480	desoxycorticosterone	0.81	Mineralocorticoid receptor agonist
BRD-A68929948	DAPT-GSI-IX	0.81	Gamma secretase inhibitor
BRD-A39052811	mosapride	0.85	Serotonin receptor agonist	HTR4, HTR3A
BRD-K97118047	4,5,6,7-tetrabromobenzotriazole	0.85	Casein kinase inhibitor	CSNK2A1, AKT1, CHEK1, CSNK2A2, CSNK2B, GSK3B, LCK, MAP2K1, MAPK1, MAPK11, MAPK12, MAPK14, MAPK8, PRKCA, ROCK1, RPS6KB1, SGK1
BRD-A23683907	NAS-181	0.85	Serotonin receptor antagonist	HTR1B
BRD-K30480208	torasemide	0.85	Electrolyte reabsorption inhibitor	SLC12A1, CYP2C8, SLC12A2
BRD-K35377380	I-OMe-AG-538	0.85	IGF-1 inhibitor
BRD-K35531059	molsidomine	0.85	Guanylyl cyclase activator	GUCY1A3
BRD-K05977355	fluconazole	0.85	Sterol demethylase inhibitor	CYP3A5, CYP3A7
BRD-A23359898	sibutramine	0.88	Serotonin reuptake inhibitor	SLC6A2, SLC6A4, SLC6A3, CYP2B6, CYP2C19, CYP3A5
BRD-K32330832	VER-155008	0.88	HSP inhibitor	HSPA1A
BRD-K96144918	mead-acid	0.88	KPL-1 tumor suppressor
BRD-A71203467	l-stepholidine	0.92	Dopamine receptor antagonist	DRD2, DRD1
BRD-K40901640	cinanserin	0.92	Serotonin receptor antagonist	HTR2A
BRD-K23875128	RHO-kinase-inhibitor-III[rockout]	0.92	Rho associated kinase inhibitor	IMPDH2, ROCK1
BRD-K15842202	eudesmic-acid	0.93	-666
BRD-K52394958	GR-159897	0.95	Tachykinin antagonist	TACR2, TAC1
BRD-A13650332	flucloxacillin	0.95	Bacterial cell wall synthesis inhibitor
BRD-K76534306	enrofloxacin	0.95	Bacterial DNA gyrase inhibitor
BRD-K59637651	NSC-119889	0.96	Protein synthesis inhibitor
BRD-K20338176	cefaclor	0.99	Bacterial cell wall synthesis inhibitor
BRD-K23566484	nilutamide	0.99	Androgen receptor antagonist	AR, CYP2C19
BRD-A58955223	sulforaphane	1.02	Antineoplastic	NFE2L2
BRD-A92439610	triamcinolone	1.02	Glucocorticoid receptor agonist	NR3C1, CYP3A5, CYP3A7, SERPINA6
BRD-A73368467	fexofenadine	1.02	Histamine receptor antagonist	HRH1
BRD-K18787491	U-0126	1.05	MEK inhibitor	AKT1, CHEK1, GSK3B, JAK2, LCK, MAP2K1, MAP2K2, MAP2K7, MAPK1, MAPK11, MAPK12, MAPK14, MAPK8, PRKCA, RAF1, ROCK1, RPS6KB1, SGK1
BRD-K54665485	R-59022	1.06	Diacylglycerol kinase inhibitor	DGKA
BRD-A92670106	tocainide	1.07	Sodium channel blocker	SCN5A
BRD-K43736954	cortisone	1.08	Glucocorticoid receptor agonist	NR3C1
BRD-K14880289	GW-501516	1.09	PPAR receptor agonist	PPARD, INS, PPARA
BRD-A13084692	troglitazone	1.09	Insulin sensitizer	PPARG, ACSL4, AKR1B1, CCL2, CYP3A4, ESRRA, ESRRG, INS, SERPINE1, SLC29A1, TRPM3
BRD-K43245338	MDL-28170	1.09	Calpain inhibitor	CAPN1, CTSB, CTSL
BRD-A97739905	ketoprofen	1.09	Cyclooxygenase inhibitor	PTGS2, PTGS1, CXCR1, SLC5A8
BRD-A72441487	stiripentol	1.13	GABA uptake inhibitor	ABAT, SCN1A, SCN3A
BRD-K60511616	pravastatin	1.13	HMGCR inhibitor	HMGCR, SLCO1B1
BRD-A17453586	MDL-72832	1.16	Serotonin receptor agonist	HTR1A
BRD-K26573499	DMAB-anabaseine	1.16	Adrenergic receptor agonist	CHRNA7
BRD-A06784547	MRS-1334	1.16	Adenosine receptor antagonist
BRD-A52282606	lacidipine	1.17	Calcium channel blocker	CACNA1C
BRD-K39391626	ethylestrenol	1.2	Progesterone receptor agonist	AR
BRD-K07237224	moclobemide	1.2	Monoamine oxidase inhibitor	MAOA, CYP2C19, MAOB
BRD-K49865102	PD-0325901	1.2	MEK inhibitor	MAP2K1, MAP2K2
BRD-A45889380	mepacrine	1.2	Cytokine production inhibitor	TP53, AKT1, MTOR, NFKB1, PLA2G1B, PLA2G2A, PLA2G2D, PLA2G4A, PLA2G6, PLCL1
BRD-K99946902	hexylresorcinol	1.23	Local anesthetic	TYR
BRD-K08109516	L-701324	1.25	Glutamate receptor antagonist	GRIN1, GRIN2A, GRIN2B, GRIN2C, GRIN2D
BRD-K42221274	NNC-711	1.27	GAT inhibitor	SLC6A1, SIGMAR1
BRD-K00959089	thenoyltrifluoroacetone	1.29	Chelating agent	CES1, PPARA, SDHA
BRD-K37814297	acepromazine	1.3	Dopamine receptor antagonist	ADRA1A, ADRA1B, DRD1, DRD2, HTR1A, HTR2A
BRD-K40213712	SAL-1	1.3	Adenosine receptor antagonist	ADORA2B, ADORA2A
BRD-A92161634	scopoline	1.3	Acetylcholine receptor antagonist
BRD-K82561139	ricinine	1.3	Casein kinase inhibitor
BRD-K52020312	metronidazole	1.34	DNA inhibitor	CYP2C8, CYP2E1, CYP3A5, CYP3A7
BRD-A95096829	PNU-96415E	1.34	Dopamine receptor antagonist
BRD-A34751532	homosalate	1.34	HSP inducer
BRD-A61856038	tremulacin	1.37	Lipoxygenase inhibitor
BRD-K84996949	sinensetin	1.37	Cyclooxygenase inhibitor
BRD-K79124250	ioxaglic-acid	1.37	Radiopaque medium
BRD-A57382968	piroxicam	1.37	Cyclooxygenase inhibitor	PTGS2, PTGS1
BRD-K36965586	m-chlorophenylbiguanide	1.41	Serotonin receptor agonist	HTR3A, HTR3B
BRD-K68095457	palmitoylethanolamide	1.41	Cannabinoid receptor agonist	CNR2, GPR119, GPR55
BRD-K48029790	OBAA	1.41	Phospholipase inhibitor	PLA2G1B
BRD-K14765469	vesamicol	1.41	Acetylcholinesterase inhibitor	SLC18A3
BRD-K30990140	FR-122047	1.41	Cyclooxygenase inhibitor
BRD-K18909381	CGS-12066B	1.41	Serotonin receptor agonist	HTR1B, HTR1A, HTR1D, HTR2A, HTR2B, HTR2C
BRD-K79145749	dibenzepin	1.41	Norepinephrine reuptake inhibitor
BRD-K03842655	penitrem-a	1.42	Potassium channel blocker	KCNMA1
BRD-K95237249	probenecid	1.42	Uricosuric blocker	SLC22A6, ABCC1, PANX1, SLC22A11, SLC22A8, SLCO1C1, TRPV2
BRD-A37776212	ICI-204448	1.42	Opioid receptor agonist	OPRK1
BRD-K57011718	UK-356618	1.44	Metalloproteinase inhibitor	MMP3, MMP13, MMP14, MMP2, MMP9
BRD-A06726973	dibutyrylcyclic-gmp	1.44	cGMP analog
BRD-K60174629	z-prolyl-prolinal	1.44	Prolyl endopeptidase inhibitor	PREP
BRD-K70281171	U-99194	1.44	Dopamine receptor antagonist	DRD3
BRD-K53570330	carbofuran	1.44	Cholinesterase inhibitor
BRD-K92731339	perindopril	1.44	ACE inhibitor	ACE
BRD-A26711594	nicardipine	1.44	Calcium channel blocker	CACNA1C, ADORA3, ADRA1A, ADRA1B, ADRA1D, CACNA1D, CACNA2D1, CACNB2, CALM1, CHRM1, CHRM2, CHRM3, CHRM4, CHRM5, PDE1A, PDE1B
BRD-K67831364	ZM-323881	1.48	VEGFR inhibitor	KDR
BRD-A63546914	RO-04-5595	1.48	Glutamate receptor antagonist
BRD-K96670504	lonidamine	1.48	Glucokinase inhibitor	GCK
BRD-K34092021	arvanil	1.48	TRPV agonist	CNR1, TRPV1
BRD-A09467419	mebeverine	1.48	Acetylcholine receptor antagonist	CHRM1, CHRM2, CHRM3, CHRM4
BRD-K27184429	levocetirizine	1.5	Histamine receptor antagonist	HRH1, CXCL8
BRD-A39969961	eplerenone	1.52	Cytochrome P450 inhibitor	NR3C2, CYP3A5
BRD-K98157055	SIB-1757	1.55	Glutamate receptor antagonist	GRM5
BRD-K67261995	adipiodone	1.55	Contrast agent	ALB
BRD-K97799481	theophylline	1.59	Adenosine receptor antagonist	ADORA1, ADORA2A, ADORA2B, ADORA3, CHIA, CYP2E1, CYP3A4, HDAC2, PDE3A, PDE4A, PDE4B, PDE5A
BRD-K00532621	midazolam	1.59	Benzodiazepine receptor agonist	CYP3A5, CYP3A7, GABRA1, GABRA2, GABRA3, GABRA4, GABRA5, GABRA6, GABRB1, GABRB2, GABRB3, GABRD, GABRE, GABRG1, GABRG2, GABRG3, GABRP, GABRQ, GABRR1, GABRR2, GABRR3
BRD-K62609077	scoulerine	1.59	Adrenergic receptor antagonist	ADRA1D, ADRA2A, GABRA1
BRD-K66788707	fludarabine	1.6	DNA synthesis inhibitor	ADA, DCK, POLA1, RRM1, RRM2
BRD-K80451230	zamifenacin	1.61	Acetylcholine receptor antagonist	CHRM3
BRD-K14693417	cinchonine	1.62	P-glycoprotein inhibitor	CYP2D6
BRD-K12762134	XAV-939	1.62	Tankyrase inhibitor	TNKS, TNKS2
BRD-A24817035	laudanosine	1.64	Central nervous system agent
BRD-K79877282	PF-543	1.66	Sphingosine kinase inhibitor	SPHK1
BRD-K33572481	taurodeoxycholic-acid	1.66	Bile acid
BRD-K57033106	tripelennamine	1.66	Histamine receptor antagonist	HRH1
BRD-A63836183	PD-123319	1.66	Angiotensin receptor antagonist	AGTR2
BRD-K66353228	zoxazolamine	1.66	Myorelaxant
BRD-K48869804	icilin	1.66	TRPV agonist	TRPA1, TRPM8
BRD-K08703257	3-amino-benzamide	1.66	PARP inhibitor	PARP1
BRD-A60070924	alpha-estradiol	1.67	Estrogen receptor agonist	ESR1, ESR2, NR1I2, CYP2B6, CYP2C19, CYP2C8, CYP2E1, CYP3A5, CYP3A7, GPER1, KCNMA1
BRD-K37846922	3,3'-diindolylmethane	1.69	CHK inhibitor	AHR, AR, CYP1A2, GUSB, IDO1
BRD-K13261168	LY-16350	1.69	Dopamine receptor agonist	DRD2, DRD3
BRD-A99411506	esculin	1.69	Antioxidant
BRD-K75699339	rizatriptan	1.69	Serotonin receptor agonist	HTR1D, HTR1B, HTR1F, HTR1A, HTR1E
BRD-A19500257	geldanamycin	1.69	HSP inhibitor	HSP90AA1, HSP90AB1
BRD-K68488863	ENMD-2076	1.73	FLT3 inhibitor	AURKA, FLT3, KDR, PDGFRA, SRC, CSF1R, EPHA1, FGFR1, FGFR2, FGFR3, FLT4, KIT, PTK2
BRD-K99174507	cardiogenol-c	1.73	Cardiomyogenesis inducer
BRD-A55393291	testosterone	1.73	Androgen receptor agonist	AR, CYP19A1, CYP2C19, CYP2C8, CYP3A5
BRD-A41112154	oleanolic-acid	1.75	G protein-coupled receptor agonist
BRD-A55369275	CGP-54626	1.76	GABA receptor antagonist	GABBR1, GABBR2, KCTD12, KCTD16, KCTD8
BRD-A24514565	warfarin	1.76	Vitamin K antagonist	VKORC1, CYP2C19, CYP2C8, CYP4F2
BRD-K62206109	VUF-5681	1.78	Histamine receptor antagonist	HRH3
BRD-K43880410	pregnenolone	1.83	glutamate receptor modulator	CYP17A1, PGR, SULT2B1
BRD-A73605923	mocimycin	1.87	Protein synthesis inhibitor
BRD-A19053259	pseudopelletierine	1.87	Anthelmintic
BRD-A85587465	bemesetron	1.87	Serotonin receptor antagonist	HTR3A, HTR3B
BRD-K67860401	AR-A014418	1.87	Glycogen synthase kinase inhibitor	GSK3B
BRD-K37848908	ceforanide	1.87	Penicillin binding protein inhibitor
BRD-A87606379	nadolol	1.87	Adrenergic receptor antagonist	ADRB1, ADRB2, ADRB3
BRD-A94543220	bifonazole	1.89	Sterol demethylase inhibitor	CYP2B6
BRD-A52650764	ingenol	1.9	PKC activator	PRKCD, PRKCE
BRD-K12516989	zaprinast	1.9	Phosphodiesterase inhibitor	PDE5A, GPR35, PDE1A, PDE4D, PDE9A
BRD-K87990216	piretanide	1.9	Glucocorticoid receptor agonist	SLC12A1, SLC12A2
BRD-K16977723	PP-3	1.9	EGFR inhibitor
BRD-A78877355	nefopam	1.9	Cyclooxygenase inhibitor
BRD-K51751936	alfadolone	1.9	GABA receptor agonist
BRD-K73838513	cinacalcet	1.94	Calcium channel activator	CASR
BRD-K93280214	gabazine	1.94	GABA receptor antagonist	GABRA1, GABRA2, GABRA3, GABRA4, GABRA5, GABRA6, GABRG2
BRD-K67637637	olopatadine	1.94	Histamine receptor antagonist	HRH1, S100A1, S100A12, S100A13, S100A2, S100B
BRD-K41337261	ZM-306416	1.97	ABL inhibitor	FLT1, KDR, EGFR, FLT4
BRD-A68039575	liquiritigenin	2.01	Aromatase inhibitor	CYP19A1
BRD-A19661776	mianserin	2.04	Serotonin receptor antagonist	HTR2A, HTR2C, ADRA1A, ADRA1B, ADRA1D, HRH1, HTR2B, HTR6, HTR7, ADRA2A, ADRA2B, ADRA2C, DRD1, DRD2, DRD3, DRD5, HRH2, HRH4, HTR1A, HTR1F, OPRK1, SLC6A2, SLC6A3, SLC6A4
BRD-A85025557	NCS-382	2.04	GABA receptor antagonist	GABBR1, GABBR2, SLC52A2
BRD-K19533706	tranilast	2.06	Angiogenesis inhibitor	HPGDS, HRH1, IDO1, IFNG, IL10, IL2, IL4, SLC22A12, TGFB1, TNF, TRPV2
BRD-A76093993	cromakalim	2.07	Potassium channel activator	KCNJ8, ABCC9, KCNJ5
BRD-K61192372	capecitabine	2.08	DNA synthesis inhibitor	TYMS, DPYD
BRD-A81233518	glycopyrrolate	2.11	Acetylcholine receptor antagonist	CHRM1, CHRM3, CHRM2, CHRM4, CHRM5
BRD-A43082555	loxoprofen	2.16	Cyclooxygenase inhibitor	PTGS2
BRD-K25079130	avrainvillamide-analog-4	2.18	nucleophosmin inhibitor	NPM1
BRD-K00656370	6-aminochrysene	2.18	Transferase inhibitor
BRD-K99291625	SB-203580	2.22	p38 MAPK inhibitor	MAPK14, MAPK1, MAPK11, AKT1, ALOX5, CHEK1, CYP2D6, CYP3A4, GAK, GSK3B, LCK, MAPK10, MAPK12, MAPK8, MAPK9, PRKCA, RAF1, RIPK2, ROCK1, RPS6KB1, SGK1, SRC, TNF
BRD-A27489425	rolitetracycline	2.26	Bacterial 30S ribosomal subunit inhibitor
BRD-K93918653	quizartinib	2.29	FLT3 inhibitor	FLT3, CSF1R, KIT, RET, PDGFRA, PDGFRB
BRD-K50938287	sumatriptan	2.29	Serotonin receptor agonist	HTR1D, HTR1B, HTR1A, HTR1F, HTR1E, HTR5A, HTR6, HTR7
BRD-A61392169	eliprodil	2.29	Glutamate receptor antagonist	GRIN1, GRIN2B
BRD-K29113274	ketoconazole	2.32	Sterol demethylase inhibitor	AR, CYP19A1, CYP21A2, CYP2C19, CYP3A5, CYP3A7, KCNA10
BRD-K47598052	PP-1	2.33	SRC inhibitor	HCK, RET, SRC
BRD-K50388907	fenofibrate	2.33	PPAR receptor agonist	PPARA, APOA1, CYP2C19, CYP2C8, MMP25
BRD-A97701745	pindolol	2.33	Adrenergic receptor antagonist	ADRB1, ADRB2, HTR1A, HTR1B, HTR2A, HTR2B
BRD-A05352148	ipratropium	2.36	Acetylcholine receptor antagonist	CHRM1, CHRM2, CHRM3, CHRM4, CHRM5
BRD-K80396088	gliquidone	2.39	Sulfonylurea	ABCC8, KCNJ10, KCNJ11, KCNJ8
BRD-K68174511	torin-2	2.4	MTOR inhibitor	MTOR
BRD-K25906698	immepip	2.4	Histamine receptor agonist	HRH3, HRH4
BRD-K95851186	CGP-13501	2.41	GABA receptor modulator	GABBR1
BRD-K53561341	KIN001-220	2.43	Aurora kinase inhibitor	AURKA
BRD-K45446451	JZL-184	2.45	Monoacylglucerol lipase inhibitor	MGLL
BRD-A31800922	procyclidine	2.45	Acetylcholine receptor antagonist	CHRM1, CHRM2, CHRM3, CHRM4
BRD-K48932581	cetraxate	2.47	Mucus protecting agent	GAST
BRD-K31699485	DMEOB	2.47	glutamate receptor modulator
BRD-K48692744	NU-1025	2.47	PARP inhibitor	PARP1
BRD-A89672324	CGP-55845	2.5	GABA receptor antagonist	GABBR1, GABBR2, KCTD12, KCTD16, KCTD8
BRD-K86434416	selegiline	2.5	Monoamine oxidase inhibitor	MAOB, MAOA, CYP2B6, CYP2C19
BRD-K41160163	fenobam	2.52	Glutamate receptor antagonist	GRM5
BRD-K68867920	quetiapine	2.54	Dopamine receptor antagonist	DRD2, HTR1A, HTR2A, DRD1, HRH1, HTR1D, HTR1E, ADRA1A, ADRA1B, ADRA1D, ADRA2A, ADRA2B, ADRA2C, CHRM1, CHRM2, CHRM3, CHRM4, CHRM5, DRD3, DRD4, DRD5, HTR1B, HTR1F, HTR2C, HTR3A, HTR6, HTR7, SLC6A2
BRD-K56558538	ambroxol	2.54	Sodium channel blocker	GBA
BRD-A41722204	sulmazole	2.57	Adenosine receptor antagonist
BRD-K32977963	eugenol	2.57	Androgen receptor antagonist	AR, MAOA
BRD-K61993165	niacin	2.58	NAD precursor with lipid lowering effects	HCAR2, HCAR3, ACHE, DGAT2, HCAR1, NNMT, PTGDR, QPRT
BRD-A02367930	ethinyl-estradiol	2.59	DNA directed DNA polymerase stimulant	CYP2C8, ESR1, ESR2, NR1I2
BRD-K40992116	parachlorophenol	2.6	Anti-infective
BRD-K39339537	epirizole	2.61	Cyclooxygenase inhibitor	PTGS1, PTGS2
BRD-K89014967	AS-703026	2.64	MEK inhibitor	MAP2K1, MAP2K2
BRD-A57457122	VU-0400071-3	2.64	Glutamate receptor modulator	GRM4
BRD-K34776109	glimepiride	2.67	Insulin secretagogue	ABCC8, KCNJ11, KCNJ1
BRD-K85402309	dovitinib	2.68	EGFR inhibitor	EGFR, FGFR3, PDGFRB, CSF1R, FGFR1, FGFR2, FLT1, FLT3, FLT4, INSR, KDR, KIT, PDGFRA
BRD-A62035778	scopolamine	2.68	Acetylcholine receptor antagonist	CHRM2, CHRM1, CHRM3, CHRM4, CHRM5, SI
BRD-K75641298	metoclopramide	2.68	Dopamine receptor antagonist	DRD2, HTR3A, HTR4, CHRM1, HTR3B
BRD-A59174698	ritodrine	2.7	Adrenergic receptor agonist	ADRB2
BRD-K08115555	tyrphostin-AG-1288	2.71	TNF production inhibitor	COMT
BRD-K46742498	alosetron	2.74	Serotonin receptor antagonist	HTR3A
BRD-K02590140	O-2050	2.75	Cannabinoid receptor antagonist	CNR1
BRD-K82091397	SB-239063	2.82	p38 MAPK inhibitor	MAPK11, MAPK14, PTGS2, TNF
BRD-K04414442	SB-222200	2.82	Tachykinin antagonist	TACR3
BRD-K88611939	aniracetam	2.82	Glutamate receptor agonist	DRD2, GRIA1, GRIA2, GRIA3, HTR2A, GRIA4
BRD-K95402279	geranylgeraniol	2.85	Farnesyltransferase inhibitor
BRD-K18678457	ZD-7288	2.85	HCN channel blocker	HCN1, HCN2, HCN3, HCN4
BRD-K92726801	hydrastinine	2.85	Haemostatic agent
BRD-K63430059	methoxsalen	2.85	DNA synthesis inhibitor	ACHE, CYP1A2
BRD-A04756508	norgestimate	2.87	Progesterone receptor agonist	PGR, ESR1
BRD-K63874012	thioperamide	2.89	Histamine receptor antagonist	HRH3, HRH4
BRD-K07996107	harpagoside	2.89	Acetylcholinesterase inhibitor	ACHE
BRD-K92492521	LY-255283	2.91	Leukotriene receptor antagonist	LTB4R, LTB4R2
BRD-A32836748	leu-enkephalin	2.91	Opioid receptor agonist	OPRD1, OPRM1
BRD-A15435692	BMY-14802	2.92	Sigma receptor antagonist	HTR1A, SIGMAR1
BRD-K17294426	clebopride	3.02	Dopamine receptor antagonist	DRD2, ACHE
BRD-A26384407	chlortalidone	3.04	Carbonic anhydrase inhibitor	CA7, CA1, CA12, CA14, CA4, SLC12A1
BRD-K00615600	AG-14361	3.08	PARP inhibitor	PARP1
BRD-K67100011	pivmecillinam	3.09	Bacterial cell wall synthesis inhibitor
BRD-K01555864	dibenzoylmethane	3.09	Antineoplastic
BRD-K59570838	homoveratrylamine	3.1	Dopamine analog
BRD-K13927029	retinol	3.12	Retinoid receptor ligand	ALDH1A1, ALDH1A2, ALDH1A3, DHRS3, DHRS4, LRAT, NR2C2, RBP1, RBP3, RDH11, RDH12, RDH13, RDH14, RDH5, RDH8, RETSAT, RHO, RLBP1, RXRA, RXRB, RXRG
BRD-K85985071	ellipticine	3.17	Topoisomerase inhibitor	TOP2A, TOP2B
BRD-K02992638	lamivudine	3.17	Nucleoside reverse transcriptase inhibitor
BRD-K77998258	ganglioside	3.17	SRC activator
BRD-K37130656	rivaroxaban	3.19	Coagulation inhibitor	F10, CYP2J2, CYP3A5
BRD-A65767837	hydrocortisone	3.24	Glucocorticoid receptor agonist	ANXA1, NOS2, NR3C1, NR3C2
BRD-K56064827	EI-273	3.28	PKC inhibitor	PRKCA, PRKCG
BRD-K05104363	PD-184352	3.28	MEK inhibitor	MAP2K1, MAP2K2, MAP3K1, MAP3K2
BRD-K71512533	SNS-314	3.28	Aurora kinase inhibitor	AURKA, AURKB, AURKC
BRD-A98299281	velnacrine	3.28	cholinesterase inhibitor	ACHE
BRD-K90382497	GW-843682X	3.33	PLK inhibitor	PLK1, PLK3
BRD-A94709349	metaxalone	3.41	Muscle relaxant
BRD-K54771420	glycocholic-acid	3.41	Cholesterol inhibitor	FABP6
BRD-K08619574	thioproperazine	3.43	Dopamine receptor antagonist	ADRA1A, ADRA1B, DRD1, DRD2, HTR1A, HTR2A
BRD-A22256192	terazosin	3.45	Adrenergic receptor antagonist	ADRA1D, ADRA1A, ADRA1B, KCNH2, KCNH6, KCNH7
BRD-K83023055	GR-135531	3.46	Melatonin receptor agonist
BRD-K49519092	immethridine	3.52	Histamine receptor agonist	HRH3
BRD-A41555725	chlortetracycline	3.52	Protein synthesis inhibitor
BRD-K67847053	guanabenz	3.53	Adrenergic receptor agonist	ADRA2A, ADRA2B, ADRA2C
BRD-K99595596	salsolinol	3.56	Monoamine oxidase inhibitor	DRD2
BRD-A64228451	terreic-acid	3.66	BTK inhibitor	BTK
BRD-K26863634	BIX-01338	3.66	Histone lysine methyltransferase inhibitor
BRD-K71003802	hippeastrine	3.77	Plant alkaloid
BRD-A64092382	mexiletine	3.81	Sodium channel blocker	SCN5A, AHR, CYP2B6, CYP2E1, KCNK2, KCNK3, SCN4A
BRD-A36217750	sulfinpyrazone	3.84	Uricosuric blocker	ABCC1, ABCC2, FPR1, SLC22A12
BRD-K43149758	myricetin	3.86	Androgen receptor agonist	PIK3CG, AR, CYP3A4
BRD-K57718010	pentylenetetrazol	3.94	GABA receptor antagonist
BRD-K82255054	propofol	3.95	GABA receptor agonist	CYP2B6, FAAH, GABRA1, GABRA2, GABRA3, GABRA4, GABRA5, GABRA6, GABRB1, GABRB2, GABRB3, GABRD, GABRE, GABRG1, GABRG2, GABRG3, GABRP, GABRQ, SCN2A, SCN4A, TRPV1
BRD-K76205745	losartan	3.95	Angiotensin receptor antagonist	AGTR1
BRD-A80213327	NSC-23766	3.96	Ras GTPase inhibitor
BRD-A37052580	physostigmine	4.02	Acetylcholinesterase inhibitor	ACHE, BCHE
BRD-K76304753	phenazopyridine	4.06	Local anesthetic	SCN1A
BRD-K35559145	levomepromazine	4.1	Dopamine receptor antagonist	ADRA1A, ADRA1B, ADRA1D, ADRA2A, ADRA2B, ADRA2C, CHRM1, CHRM2, CHRM3, CHRM4, CHRM5, DRD1, DRD2, DRD3, DRD4, DRD5, HRH1, HTR2A, HTR2C
BRD-K52751261	TAK-715	4.16	p38 MAPK inhibitor	MAPK14, TNF
BRD-K67277431	picotamide	4.28	Thromboxane receptor antagonist	TBXA2R, TBXAS1
BRD-K10870738	CDC	4.3	Lipoxygenase inhibitor	ALOX12, ALOX5
BRD-K56047318	RHC-80267	4.32	Triacylglycerol lipase inhibitor	DAGLA, DAGLB, LIPC, LIPE, LIPG
BRD-A53131506	epitestosterone	4.33	Inactive testosterone analog	AKR1C1, AKR1C2, AR
BRD-K49328571	dasatinib	4.4	BCR-ABL kinase inhibitor	ABL1, FYN, LCK, SRC, KIT, YES1, BCR, EPHA2, LYN, PDGFRB, ABL2, BTK, DDR1, DDR2, PDGFRA, STAT5B
BRD-K68620903	dydrogesterone	4.4	Progesterone receptor agonist	PGR
BRD-A64479082	quinidine	4.48	Sodium channel blocker	SCN5A, ABCB1, CYP2D6, KCNA5, KCNA7, KCNH1, KCNH2, KCNH5, KCNK1, KCNK6, SLC29A4
BRD-K64785675	TG100-115	4.64	-666	PIK3CG, PIK3CA, PIK3CB, PIK3CD
BRD-K95309561	dienestrol	4.66	Estrogen receptor agonist	ESR1
BRD-K51941867	LM-1685	4.69	Cyclooxygenase inhibitor	PTGS2
BRD-K47717570	NBQX	4.75	Glutamate receptor antagonist	GRIA1, GRIA2, GRIA3, GRIA4, GRIK1, GRIN1, GRIN2A, GRIN2B
BRD-K64157027	ZD-2079	4.76	Adrenergic receptor agonist	ADRB3
BRD-K26657438	imiquimod	4.91	TLR agonist	TLR7, TLR8
BRD-U94846492	quinine	4.92	Hemozoin biocrystallization inhibitor	KCNN4, ABCB1, CYP2D6, GP9, KCNB2, SLC29A4
BRD-K08554278	bisbenzimide	5.02	DNA binding agent	BCL2L1, TOP1
BRD-K30197592	5-methoxytryptamine	5.06	Serotonin receptor agonist	HTR2A, HTR6, HTR1B, HTR1D, HTR1E, HTR1F, HTR2C, HTR4, HTR7, TRPM8
BRD-A20239487	atenolol	5.14	Adrenergic receptor antagonist	ADRB1, ADRB2
BRD-K21680192	mitoxantrone	5.14	Topoisomerase inhibitor	TOP2A, PIM1
BRD-A14966924	alaproclate	5.2	Serotonin receptor antagonist	SLC6A4
BRD-A83431637	resmethrin	5.25	Cytochrome P450 inhibitor
BRD-A66563878	medetomidine	5.25	Adrenergic receptor agonist	ADRA2A, ADRA2B, ADRA2C, ADRA1A, ADRA1B, ADRA1D
BRD-K64514229	toltrazuril	5.28	Antiprotozoal
BRD-A62057054	MDL-11939	5.28	Serotonin receptor antagonist	HTR2A, HTR2B, HTR2C
[truncated: 429 more rows]
