# Supplementary material for: Integrating multi-omics, machine learning, and molecular dynamics simulations to identify glutamate metabolism-related biomarkers and drug candidates in rheumatoid arthritis
Source: Front Mol Biosci. 2026 Apr 29;13:1834429. doi: 10.3389/fmolb.2026.1834429 (PMC13167439; doi:10.3389/fmolb.2026.1834429)
Supplement: Supplementary file 4 [file Table1.xlsx]

## Sheet: Information of identified GMRGs
Gene.Symbol	Relevance.score	Uniprot.ID	Gifts	GC.Id	GeneCards.Link
GLUD1	78.5018	P00367	63	GC10M087050	https://www.genecards.org/cgi-bin/carddisp.pl?gene=GLUD1
FTCD	72.5391	O95954	53	GC21M055306	https://www.genecards.org/cgi-bin/carddisp.pl?gene=FTCD
MTR	62.0229	Q99707	60	GC01P236795	https://www.genecards.org/cgi-bin/carddisp.pl?gene=MTR
GLUL	58.5587	P15104	60	GC01M182378	https://www.genecards.org/cgi-bin/carddisp.pl?gene=GLUL
GAD1	57.7924	Q99259	62	GC02P170813	https://www.genecards.org/cgi-bin/carddisp.pl?gene=GAD1
GRM1	56.2635	Q13255	63	GC06P192311	https://www.genecards.org/cgi-bin/carddisp.pl?gene=GRM1
INS	56.0516	P01308	60	GC11M002159	https://www.genecards.org/cgi-bin/carddisp.pl?gene=INS
ABCA3	55.2328	Q99758	62	GC16M002275	https://www.genecards.org/cgi-bin/carddisp.pl?gene=ABCA3
GCLC	54.8643	P48506	58	GC06M053497	https://www.genecards.org/cgi-bin/carddisp.pl?gene=GCLC
SLC1A1	53.101	P43005	62	GC09P004490	https://www.genecards.org/cgi-bin/carddisp.pl?gene=SLC1A1
GLS	51.8437	O94925	62	GC02P190880	https://www.genecards.org/cgi-bin/carddisp.pl?gene=GLS
SLC19A3	51.3492	Q9BZV2	58	GC02M227685	https://www.genecards.org/cgi-bin/carddisp.pl?gene=SLC19A3
LDLR	50.4281	P01130	64	GC19P161380	https://www.genecards.org/cgi-bin/carddisp.pl?gene=LDLR
SLC1A2	49.5071	P43004	62	GC11M035281	https://www.genecards.org/cgi-bin/carddisp.pl?gene=SLC1A2
GRIK2	48.7887	Q13002	62	GC06P100962	https://www.genecards.org/cgi-bin/carddisp.pl?gene=GRIK2
GRM5	48.7007	P41594	60	GC11M088504	https://www.genecards.org/cgi-bin/carddisp.pl?gene=GRM5
SLC1A3	48.1164	P43003	62	GC05P036749	https://www.genecards.org/cgi-bin/carddisp.pl?gene=SLC1A3
GRIA1	47.8029	P42261	62	GC05P153489	https://www.genecards.org/cgi-bin/carddisp.pl?gene=GRIA1
GAD2	47.6	Q05329	57	GC10P026216	https://www.genecards.org/cgi-bin/carddisp.pl?gene=GAD2
GRIA2	47.3644	P42262	64	GC04P157204	https://www.genecards.org/cgi-bin/carddisp.pl?gene=GRIA2
MTRR	47.2921	Q9UBK8	56	GC05P007851	https://www.genecards.org/cgi-bin/carddisp.pl?gene=MTRR
CYP2D6	46.5453	P10635	60	GC22M042126	https://www.genecards.org/cgi-bin/carddisp.pl?gene=CYP2D6
GRIN1	45.5677	Q05586	63	GC09P137138	https://www.genecards.org/cgi-bin/carddisp.pl?gene=GRIN1
GRIN2A	45.4979	Q12879	65	GC16M009753	https://www.genecards.org/cgi-bin/carddisp.pl?gene=GRIN2A
GRIA3	45.4444	P42263	63	GC0XP123184	https://www.genecards.org/cgi-bin/carddisp.pl?gene=GRIA3
GPT2	45.2011	Q8TD30	58	GC16P129227	https://www.genecards.org/cgi-bin/carddisp.pl?gene=GPT2
APOE	45.191	P02649	62	GC19P162261	https://www.genecards.org/cgi-bin/carddisp.pl?gene=APOE
GRIA4	43.3254	P48058	62	GC11P105609	https://www.genecards.org/cgi-bin/carddisp.pl?gene=GRIA4
GCLM	43.2511	P48507	55	GC01M093885	https://www.genecards.org/cgi-bin/carddisp.pl?gene=GCLM
GRIN2B	43.2365	Q13224	65	GC12M013437	https://www.genecards.org/cgi-bin/carddisp.pl?gene=GRIN2B
SLC25A13	43.0585	Q9UJS0	58	GC07M096120	https://www.genecards.org/cgi-bin/carddisp.pl?gene=SLC25A13
GRM2	42.803	Q14416	59	GC03P051707	https://www.genecards.org/cgi-bin/carddisp.pl?gene=GRM2
GRM3	42.7954	Q14832	59	GC07P086643	https://www.genecards.org/cgi-bin/carddisp.pl?gene=GRM3
NAGS	42.5718	Q8N159	54	GC17P044004	https://www.genecards.org/cgi-bin/carddisp.pl?gene=NAGS
MTHFR	42.3291	P42898	61	GC01M011785	https://www.genecards.org/cgi-bin/carddisp.pl?gene=MTHFR
ACADM	41.4594	P11310	59	GC01P075724	https://www.genecards.org/cgi-bin/carddisp.pl?gene=ACADM
GLUD2	41.432	P49448	53	GC0XP121047	https://www.genecards.org/cgi-bin/carddisp.pl?gene=GLUD2
GRM7	41.1408	Q14831	59	GC03P006770	https://www.genecards.org/cgi-bin/carddisp.pl?gene=GRM7
PPARG	40.3708	P37231	65	GC03P012287	https://www.genecards.org/cgi-bin/carddisp.pl?gene=PPARG
GOT2	39.7602	P00505	59	GC16M058707	https://www.genecards.org/cgi-bin/carddisp.pl?gene=GOT2
GRIK1	39.3285	P39086	59	GC21M029536	https://www.genecards.org/cgi-bin/carddisp.pl?gene=GRIK1
GRM4	39.1179	Q14833	59	GC06M111693	https://www.genecards.org/cgi-bin/carddisp.pl?gene=GRM4
CYP2C19	38.6401	P33261	57	GC10P094762	https://www.genecards.org/cgi-bin/carddisp.pl?gene=CYP2C19
GPT	38.4067	P24298	56	GC08P144502	https://www.genecards.org/cgi-bin/carddisp.pl?gene=GPT
GRID2	38.3226	O43424	58	GC04P092304	https://www.genecards.org/cgi-bin/carddisp.pl?gene=GRID2
CYP3A4	38.2153	P08684	62	GC07M107017	https://www.genecards.org/cgi-bin/carddisp.pl?gene=CYP3A4
GRIK3	38.0026	Q13003	56	GC01M036795	https://www.genecards.org/cgi-bin/carddisp.pl?gene=GRIK3
CBS	37.9187	P35520	63	GC21M043053	https://www.genecards.org/cgi-bin/carddisp.pl?gene=CBS
GRM8	37.6444	O00222	59	GC07M126438	https://www.genecards.org/cgi-bin/carddisp.pl?gene=GRM8
GRIN2D	37.0229	O15399	62	GC19P162386	https://www.genecards.org/cgi-bin/carddisp.pl?gene=GRIN2D
OTC	36.7483	P00480	59	GC0XP038345	https://www.genecards.org/cgi-bin/carddisp.pl?gene=OTC
HADHA	36.3037	P40939	59	GC02M026190	https://www.genecards.org/cgi-bin/carddisp.pl?gene=HADHA
GRM6	35.7295	O15303	59	GC05M183659	https://www.genecards.org/cgi-bin/carddisp.pl?gene=GRM6
FOLH1	35.1212	Q04609	60	GC11M142680	https://www.genecards.org/cgi-bin/carddisp.pl?gene=FOLH1
LPL	34.9041	P06858	63	GC08P019901	https://www.genecards.org/cgi-bin/carddisp.pl?gene=LPL
CPT2	34.7592	P23786	63	GC01P053196	https://www.genecards.org/cgi-bin/carddisp.pl?gene=CPT2
ALDH18A1	34.666	P54886	58	GC10M095605	https://www.genecards.org/cgi-bin/carddisp.pl?gene=ALDH18A1
PC	34.5861	P11498	60	GC11M066848	https://www.genecards.org/cgi-bin/carddisp.pl?gene=PC
CSF2RA	34.2045	P15509	57	GC0XP003065	https://www.genecards.org/cgi-bin/carddisp.pl?gene=CSF2RA
GRIK5	33.9611	Q16478	57	GC19M041998	https://www.genecards.org/cgi-bin/carddisp.pl?gene=GRIK5
SLC25A12	33.9442	O75746	59	GC02M171783	https://www.genecards.org/cgi-bin/carddisp.pl?gene=SLC25A12
APOB	33.8422	P04114	59	GC02M020956	https://www.genecards.org/cgi-bin/carddisp.pl?gene=APOB
GRIK4	33.7499	Q16099	55	GC11P128512	https://www.genecards.org/cgi-bin/carddisp.pl?gene=GRIK4
SLC25A32	33.562	Q9H2D1	53	GC08M103398	https://www.genecards.org/cgi-bin/carddisp.pl?gene=SLC25A32
ACADVL	33.5369	P49748	59	GC17P164111	https://www.genecards.org/cgi-bin/carddisp.pl?gene=ACADVL
HMGCL	33.1773	P35914	58	GC01M023801	https://www.genecards.org/cgi-bin/carddisp.pl?gene=HMGCL
GRIN3A	32.6757	Q8TCU5	51	GC09M101569	https://www.genecards.org/cgi-bin/carddisp.pl?gene=GRIN3A
GRIN2C	32.5651	Q14957	59	GC17M074842	https://www.genecards.org/cgi-bin/carddisp.pl?gene=GRIN2C
CPT1A	32.4347	P50416	61	GC11M068754	https://www.genecards.org/cgi-bin/carddisp.pl?gene=CPT1A
LEP	32.2737	P41159	59	GC07P128241	https://www.genecards.org/cgi-bin/carddisp.pl?gene=LEP
DHFR	31.9712	P00374	61	GC05M080626	https://www.genecards.org/cgi-bin/carddisp.pl?gene=DHFR
MMUT	31.5719	P22033	58	GC06M049430	https://www.genecards.org/cgi-bin/carddisp.pl?gene=MMUT
CYP2C9	31.4358	P11712	59	GC10P094938	https://www.genecards.org/cgi-bin/carddisp.pl?gene=CYP2C9
CPS1	31.3275	P31327	60	GC02P210477	https://www.genecards.org/cgi-bin/carddisp.pl?gene=CPS1
SLC17A5	31.2814	Q9NRA2	57	GC06M073593	https://www.genecards.org/cgi-bin/carddisp.pl?gene=SLC17A5
SLC2A1	31.1397	P11166	66	GC01M042925	https://www.genecards.org/cgi-bin/carddisp.pl?gene=SLC2A1
OAT	31.0851	P04181	60	GC10M124397	https://www.genecards.org/cgi-bin/carddisp.pl?gene=OAT
SLC25A22	31.0738	Q9H936	54	GC11M015796	https://www.genecards.org/cgi-bin/carddisp.pl?gene=SLC25A22
SFTPC	31.0621	P11686	52	GC08P022156	https://www.genecards.org/cgi-bin/carddisp.pl?gene=SFTPC
GCDH	31.0595	Q92947	57	GC19P012891	https://www.genecards.org/cgi-bin/carddisp.pl?gene=GCDH
BDNF-AS	30.8345		30	GC11P027466	https://www.genecards.org/cgi-bin/carddisp.pl?gene=BDNF-AS
GCK	30.8287	P35557	62	GC07M045798	https://www.genecards.org/cgi-bin/carddisp.pl?gene=GCK
ADIPOQ	30.7737	Q15848	59	GC03P186842	https://www.genecards.org/cgi-bin/carddisp.pl?gene=ADIPOQ
ACADS	30.5637	P16219	59	GC12P140345	https://www.genecards.org/cgi-bin/carddisp.pl?gene=ACADS
GOT1	30.5214	P17174	57	GC10M099396	https://www.genecards.org/cgi-bin/carddisp.pl?gene=GOT1
GRIN3B	30.3955	O60391	55	GC19P001000	https://www.genecards.org/cgi-bin/carddisp.pl?gene=GRIN3B
ETFDH	30.2896	Q16134	59	GC04P158672	https://www.genecards.org/cgi-bin/carddisp.pl?gene=ETFDH
GGT1	29.9711	P19440	62	GC22P024583	https://www.genecards.org/cgi-bin/carddisp.pl?gene=GGT1
INSR	29.5505	P06213	66	GC19M007112	https://www.genecards.org/cgi-bin/carddisp.pl?gene=INSR
HADH	29.5097	Q16836	59	GC04P107989	https://www.genecards.org/cgi-bin/carddisp.pl?gene=HADH
ALDH4A1	29.4152	P30038	56	GC01M018871	https://www.genecards.org/cgi-bin/carddisp.pl?gene=ALDH4A1
SLC22A5	29.4109	O76082	59	GC05P132369	https://www.genecards.org/cgi-bin/carddisp.pl?gene=SLC22A5
ETFA	29.3347	P13804	58	GC15M166373	https://www.genecards.org/cgi-bin/carddisp.pl?gene=ETFA
PAH	29.2838	P00439	60	GC12M102836	https://www.genecards.org/cgi-bin/carddisp.pl?gene=PAH
FTCD-AS1	29.2288		20	GC21P046151	https://www.genecards.org/cgi-bin/carddisp.pl?gene=FTCD-AS1
CYP1A2	29.2225	P05177	59	GC15P074748	https://www.genecards.org/cgi-bin/carddisp.pl?gene=CYP1A2
ALDH5A1	29.112	P51649	59	GC06P024494	https://www.genecards.org/cgi-bin/carddisp.pl?gene=ALDH5A1
FPGS	28.9285	Q05932	55	GC09P127794	https://www.genecards.org/cgi-bin/carddisp.pl?gene=FPGS
APOA1	28.883	P02647	63	GC11M116835	https://www.genecards.org/cgi-bin/carddisp.pl?gene=APOA1
HADHB	28.7156	P55084	59	GC02P026243	https://www.genecards.org/cgi-bin/carddisp.pl?gene=HADHB
QDPR	28.6688	P09417	59	GC04M017460	https://www.genecards.org/cgi-bin/carddisp.pl?gene=QDPR
LMBRD1	28.135	Q9NUN5	52	GC06M112082	https://www.genecards.org/cgi-bin/carddisp.pl?gene=LMBRD1
GSR	27.935	P00390	62	GC08M030678	https://www.genecards.org/cgi-bin/carddisp.pl?gene=GSR
SLC7A11	27.4071	Q9UPY5	57	GC04M138164	https://www.genecards.org/cgi-bin/carddisp.pl?gene=SLC7A11
OPA3	27.3924	Q9H6K4	50	GC19M045527	https://www.genecards.org/cgi-bin/carddisp.pl?gene=OPA3
IGF1	27.3854	P05019	60	GC12M102395	https://www.genecards.org/cgi-bin/carddisp.pl?gene=IGF1
ACAD8	27.3749	Q9UKU7	56	GC11P134253	https://www.genecards.org/cgi-bin/carddisp.pl?gene=ACAD8
ASS1	27.3451	P00966	62	GC09P130444	https://www.genecards.org/cgi-bin/carddisp.pl?gene=ASS1
PCCB	27.3303	P05166	60	GC03P136250	https://www.genecards.org/cgi-bin/carddisp.pl?gene=PCCB
CETP	27.2632	P11597	59	GC16P056961	https://www.genecards.org/cgi-bin/carddisp.pl?gene=CETP
CYP1B1	27.0762	Q16678	60	GC02M038066	https://www.genecards.org/cgi-bin/carddisp.pl?gene=CYP1B1
ADSL	27.0483	P30566	59	GC22P040346	https://www.genecards.org/cgi-bin/carddisp.pl?gene=ADSL
CASR	27.0099	P41180	63	GC03P122183	https://www.genecards.org/cgi-bin/carddisp.pl?gene=CASR
GRID1	26.9962	Q9ULK0	54	GC10M085599	https://www.genecards.org/cgi-bin/carddisp.pl?gene=GRID1
HSD17B10	26.9889	Q99714	59	GC0XM053431	https://www.genecards.org/cgi-bin/carddisp.pl?gene=HSD17B10
XDH	26.9028	P47989	60	GC02M031334	https://www.genecards.org/cgi-bin/carddisp.pl?gene=XDH
SLC1A6	26.8573	P48664	57	GC19M014950	https://www.genecards.org/cgi-bin/carddisp.pl?gene=SLC1A6
CYP2B6	26.795	P20813	59	GC19P040991	https://www.genecards.org/cgi-bin/carddisp.pl?gene=CYP2B6
ADA	26.6962	P00813	64	GC20M044620	https://www.genecards.org/cgi-bin/carddisp.pl?gene=ADA
MLYCD	26.5906	O95822	55	GC16P083899	https://www.genecards.org/cgi-bin/carddisp.pl?gene=MLYCD
GRIP1	26.5272	Q9Y3R0	56	GC12M066347	https://www.genecards.org/cgi-bin/carddisp.pl?gene=GRIP1
CYP2E1	26.4897	P05181	59	GC10P133520	https://www.genecards.org/cgi-bin/carddisp.pl?gene=CYP2E1
ALB	26.4145	P02768	61	GC04P073397	https://www.genecards.org/cgi-bin/carddisp.pl?gene=ALB
IL6	26.4071	P05231	63	GC07P022725	https://www.genecards.org/cgi-bin/carddisp.pl?gene=IL6
SOD1	26.3765	P00441	66	GC21P031659	https://www.genecards.org/cgi-bin/carddisp.pl?gene=SOD1
TNF	26.2471	P01375	63	GC06P190708	https://www.genecards.org/cgi-bin/carddisp.pl?gene=TNF
LIPC	26.2414	P11150	59	GC15P058410	https://www.genecards.org/cgi-bin/carddisp.pl?gene=LIPC
TH	26.2224	P07101	63	GC11M002163	https://www.genecards.org/cgi-bin/carddisp.pl?gene=TH
SLC17A7	26.2018	Q9P2U7	54	GC19M049429	https://www.genecards.org/cgi-bin/carddisp.pl?gene=SLC17A7
AASS	26.192	Q9UDR5	55	GC07M122073	https://www.genecards.org/cgi-bin/carddisp.pl?gene=AASS
AKT1	26.1558	P31749	66	GC14M104769	https://www.genecards.org/cgi-bin/carddisp.pl?gene=AKT1
APP	26.1518	P05067	63	GC21M025880	https://www.genecards.org/cgi-bin/carddisp.pl?gene=APP
CYP1A1	26.149	P04798	60	GC15M074719	https://www.genecards.org/cgi-bin/carddisp.pl?gene=CYP1A1
CYP2A6	26.1349	P11509	59	GC19M040843	https://www.genecards.org/cgi-bin/carddisp.pl?gene=CYP2A6
LPIN1	26.0587	Q14693	59	GC02P011677	https://www.genecards.org/cgi-bin/carddisp.pl?gene=LPIN1
ACADSB	26.0084	P45954	57	GC10P123008	https://www.genecards.org/cgi-bin/carddisp.pl?gene=ACADSB
DDC	25.9226	P20711	63	GC07M050458	https://www.genecards.org/cgi-bin/carddisp.pl?gene=DDC
DPYD	25.9119	Q12882	64	GC01M097015	https://www.genecards.org/cgi-bin/carddisp.pl?gene=DPYD
GALT	25.9075	P07902	59	GC09P078010	https://www.genecards.org/cgi-bin/carddisp.pl?gene=GALT
TPMT	25.8661	P51580	59	GC06M018128	https://www.genecards.org/cgi-bin/carddisp.pl?gene=TPMT
HFE	25.8556	Q30201	57	GC06P026087	https://www.genecards.org/cgi-bin/carddisp.pl?gene=HFE
ASL	25.759	P04424	57	GC07P066075	https://www.genecards.org/cgi-bin/carddisp.pl?gene=ASL
CFTR	25.6872	P13569	66	GC07P117287	https://www.genecards.org/cgi-bin/carddisp.pl?gene=CFTR
GAA	25.6662	P10253	63	GC17P080101	https://www.genecards.org/cgi-bin/carddisp.pl?gene=GAA
GAMT	25.6333	Q14353	59	GC19M001397	https://www.genecards.org/cgi-bin/carddisp.pl?gene=GAMT
ALDH2	25.6238	P05091	63	GC12P111766	https://www.genecards.org/cgi-bin/carddisp.pl?gene=ALDH2
THAP11	25.6169	Q96EK4	48	GC16P129782	https://www.genecards.org/cgi-bin/carddisp.pl?gene=THAP11
G6PC1	25.59	P35575	56	GC17P166632	https://www.genecards.org/cgi-bin/carddisp.pl?gene=G6PC1
ETFB	25.5834	P38117	58	GC19M051345	https://www.genecards.org/cgi-bin/carddisp.pl?gene=ETFB
EARS2	25.557	Q5JPH6	55	GC16M052948	https://www.genecards.org/cgi-bin/carddisp.pl?gene=EARS2
FLAD1	25.4893	Q8NFF5	52	GC01P154983	https://www.genecards.org/cgi-bin/carddisp.pl?gene=FLAD1
UCP2	25.4495	P55851	58	GC11M073974	https://www.genecards.org/cgi-bin/carddisp.pl?gene=UCP2
PPARA	25.4036	Q07869	57	GC22P046150	https://www.genecards.org/cgi-bin/carddisp.pl?gene=PPARA
AGXT	25.3889	P21549	58	GC02P240868	https://www.genecards.org/cgi-bin/carddisp.pl?gene=AGXT
G6PD	25.3293	P11413	62	GC0XM154630	https://www.genecards.org/cgi-bin/carddisp.pl?gene=G6PD
SLC25A20	25.3038	O43772	58	GC03M055003	https://www.genecards.org/cgi-bin/carddisp.pl?gene=SLC25A20
CYP19A1	25.2409	P11511	60	GC15M051208	https://www.genecards.org/cgi-bin/carddisp.pl?gene=CYP19A1
GSS	25.1901	P48637	59	GC20M034928	https://www.genecards.org/cgi-bin/carddisp.pl?gene=GSS
ATP7B	25.0922	P35670	61	GC13M051930	https://www.genecards.org/cgi-bin/carddisp.pl?gene=ATP7B
COMT	25.0089	P21964	63	GC22P019941	https://www.genecards.org/cgi-bin/carddisp.pl?gene=COMT
UGT1A1	25.0062	P22309	63	GC02P233760	https://www.genecards.org/cgi-bin/carddisp.pl?gene=UGT1A1
ABCC8	24.9226	Q09428	59	GC11M017392	https://www.genecards.org/cgi-bin/carddisp.pl?gene=ABCC8
ABAT	24.8372	P80404	58	GC16P008674	https://www.genecards.org/cgi-bin/carddisp.pl?gene=ABAT
HBB	24.7936	P68871	58	GC11M015976	https://www.genecards.org/cgi-bin/carddisp.pl?gene=HBB
KCNJ11	24.7358	Q14654	59	GC11M018195	https://www.genecards.org/cgi-bin/carddisp.pl?gene=KCNJ11
TANGO2	24.6415	Q6ICL3	47	GC22P020017	https://www.genecards.org/cgi-bin/carddisp.pl?gene=TANGO2
SLC1A7	24.604	O00341	56	GC01M053087	https://www.genecards.org/cgi-bin/carddisp.pl?gene=SLC1A7
TAT	24.597	P17735	57	GC16M071565	https://www.genecards.org/cgi-bin/carddisp.pl?gene=TAT
ACAT1	24.5327	P24752	63	GC11P116279	https://www.genecards.org/cgi-bin/carddisp.pl?gene=ACAT1
HNF4A	24.4398	P41235	62	GC20P044355	https://www.genecards.org/cgi-bin/carddisp.pl?gene=HNF4A
PCSK9	24.3638	Q8NBP7	62	GC01P055039	https://www.genecards.org/cgi-bin/carddisp.pl?gene=PCSK9
ARG1	24.3338	P05089	62	GC06P191911	https://www.genecards.org/cgi-bin/carddisp.pl?gene=ARG1
SMPD1	24.2318	P17405	61	GC11P006390	https://www.genecards.org/cgi-bin/carddisp.pl?gene=SMPD1
ECHS1	24.1969	P30084	59	GC10M133362	https://www.genecards.org/cgi-bin/carddisp.pl?gene=ECHS1
GGCX	24.189	P38435	60	GC02M085544	https://www.genecards.org/cgi-bin/carddisp.pl?gene=GGCX
NPC1	24.1515	O15118	62	GC18M023506	https://www.genecards.org/cgi-bin/carddisp.pl?gene=NPC1
HPRT1	24.108	P00492	60	GC0XP134460	https://www.genecards.org/cgi-bin/carddisp.pl?gene=HPRT1
ACACA	24.0767	Q13085	62	GC17M037084	https://www.genecards.org/cgi-bin/carddisp.pl?gene=ACACA
TP53	24.0497	P04637	66	GC17M007661	https://www.genecards.org/cgi-bin/carddisp.pl?gene=TP53
BGLAP	24.0428	P02818	53	GC01P156242	https://www.genecards.org/cgi-bin/carddisp.pl?gene=BGLAP
ABCG5	24.008	Q9H222	58	GC02M043806	https://www.genecards.org/cgi-bin/carddisp.pl?gene=ABCG5
CYP27A1	23.993	Q02318	59	GC02P218781	https://www.genecards.org/cgi-bin/carddisp.pl?gene=CYP27A1
HMGCS2	23.9431	P54868	59	GC01M119747	https://www.genecards.org/cgi-bin/carddisp.pl?gene=HMGCS2
SLC17A6	23.9362	Q9P2U8	53	GC11P023641	https://www.genecards.org/cgi-bin/carddisp.pl?gene=SLC17A6
BDNF	23.9272	P23560	62	GC11M027654	https://www.genecards.org/cgi-bin/carddisp.pl?gene=BDNF
LCAT	23.9056	P04180	59	GC16M067939	https://www.genecards.org/cgi-bin/carddisp.pl?gene=LCAT
CYP17A1	23.8901	P05093	62	GC10M102830	https://www.genecards.org/cgi-bin/carddisp.pl?gene=CYP17A1
ACAD9	23.8651	Q9H845	57	GC03P144178	https://www.genecards.org/cgi-bin/carddisp.pl?gene=ACAD9
DLD	23.7794	P09622	62	GC07P113509	https://www.genecards.org/cgi-bin/carddisp.pl?gene=DLD
ETHE1	23.7514	O95571	55	GC19M043506	https://www.genecards.org/cgi-bin/carddisp.pl?gene=ETHE1
ABCG8	23.7301	Q9H221	55	GC02P045632	https://www.genecards.org/cgi-bin/carddisp.pl?gene=ABCG8
PCCA	23.7094	P05165	60	GC13P100089	https://www.genecards.org/cgi-bin/carddisp.pl?gene=PCCA
CP	23.6784	P00450	62	GC03M149162	https://www.genecards.org/cgi-bin/carddisp.pl?gene=CP
GBA1	23.673	P04062	62	GC01M168646	https://www.genecards.org/cgi-bin/carddisp.pl?gene=GBA1
ABCA1	23.62	O95477	62	GC09M104781	https://www.genecards.org/cgi-bin/carddisp.pl?gene=ABCA1
BTD	23.492	P43251	57	GC03P028908	https://www.genecards.org/cgi-bin/carddisp.pl?gene=BTD
BCKDHB	23.3485	P21953	56	GC06P080106	https://www.genecards.org/cgi-bin/carddisp.pl?gene=BCKDHB
CYP27B1	23.3343	O15528	60	GC12M060753	https://www.genecards.org/cgi-bin/carddisp.pl?gene=CYP27B1
GATM	23.2676	P50440	58	GC15M045361	https://www.genecards.org/cgi-bin/carddisp.pl?gene=GATM
CRP	23.2541	P02741	59	GC01M168779	https://www.genecards.org/cgi-bin/carddisp.pl?gene=CRP
IVD	23.1318	P26440	56	GC15P040405	https://www.genecards.org/cgi-bin/carddisp.pl?gene=IVD
ALDOB	22.9295	P05062	59	GC09M101420	https://www.genecards.org/cgi-bin/carddisp.pl?gene=ALDOB
VKORC1	22.8805	Q9BQB6	62	GC16M053897	https://www.genecards.org/cgi-bin/carddisp.pl?gene=VKORC1
POLG	22.8277	P54098	62	GC15M166742	https://www.genecards.org/cgi-bin/carddisp.pl?gene=POLG
FH	22.7659	P07954	59	GC01M241499	https://www.genecards.org/cgi-bin/carddisp.pl?gene=FH
HSD11B1	22.7552	P28845	63	GC01P209686	https://www.genecards.org/cgi-bin/carddisp.pl?gene=HSD11B1
HMOX1	22.7202	P09601	65	GC22P035380	https://www.genecards.org/cgi-bin/carddisp.pl?gene=HMOX1
CAD	22.5435	P27708	61	GC02P027217	https://www.genecards.org/cgi-bin/carddisp.pl?gene=CAD
MTTP	22.5052	P55157	57	GC04P099563	https://www.genecards.org/cgi-bin/carddisp.pl?gene=MTTP
CYP2C8	22.418	P10632	60	GC10M095038	https://www.genecards.org/cgi-bin/carddisp.pl?gene=CYP2C8
SLC46A1	22.3995	Q96NT5	55	GC17M100468	https://www.genecards.org/cgi-bin/carddisp.pl?gene=SLC46A1
GLS2	22.3321	Q9UI32	55	GC12M056470	https://www.genecards.org/cgi-bin/carddisp.pl?gene=GLS2
ACE	22.2398	P12821	64	GC17P063477	https://www.genecards.org/cgi-bin/carddisp.pl?gene=ACE
MAT1A	22.1942	Q00266	60	GC10M080271	https://www.genecards.org/cgi-bin/carddisp.pl?gene=MAT1A
SLC16A1	22.1579	P53985	60	GC01M113172	https://www.genecards.org/cgi-bin/carddisp.pl?gene=SLC16A1
GALK1	22.0093	P51570	60	GC17M075751	https://www.genecards.org/cgi-bin/carddisp.pl?gene=GALK1
GCGR	21.9709	P47871	59	GC17P081804	https://www.genecards.org/cgi-bin/carddisp.pl?gene=GCGR
MTHFD1	21.8467	P11586	59	GC14P064388	https://www.genecards.org/cgi-bin/carddisp.pl?gene=MTHFD1
HLCS	21.8422	P50747	56	GC21M036750	https://www.genecards.org/cgi-bin/carddisp.pl?gene=HLCS
SUOX	21.8378	P51687	57	GC12P055997	https://www.genecards.org/cgi-bin/carddisp.pl?gene=SUOX
VDR	21.7536	P11473	62	GC12M047841	https://www.genecards.org/cgi-bin/carddisp.pl?gene=VDR
LMNA	21.7412	P02545	63	GC01P156082	https://www.genecards.org/cgi-bin/carddisp.pl?gene=LMNA
SLC25A4	21.6948	P12235	60	GC04P185143	https://www.genecards.org/cgi-bin/carddisp.pl?gene=SLC25A4
FAH	21.6201	P16930	59	GC15P080152	https://www.genecards.org/cgi-bin/carddisp.pl?gene=FAH
SUCLG1	21.6122	P53597	57	GC02M084423	https://www.genecards.org/cgi-bin/carddisp.pl?gene=SUCLG1
GRINA	21.4909	Q7Z429	46	GC08P143990	https://www.genecards.org/cgi-bin/carddisp.pl?gene=GRINA
SLC25A15	21.4681	Q9Y619	57	GC13P040789	https://www.genecards.org/cgi-bin/carddisp.pl?gene=SLC25A15
CAT	21.4557	P04040	64	GC11P034460	https://www.genecards.org/cgi-bin/carddisp.pl?gene=CAT
EPHX1	21.4502	P07099	56	GC01P225810	https://www.genecards.org/cgi-bin/carddisp.pl?gene=EPHX1
CYP11A1	21.4474	P05108	62	GC15M074337	https://www.genecards.org/cgi-bin/carddisp.pl?gene=CYP11A1
PNP	21.3988	P00491	62	GC14P060208	https://www.genecards.org/cgi-bin/carddisp.pl?gene=PNP
PRODH	21.3564	O43272	57	GC22M018912	https://www.genecards.org/cgi-bin/carddisp.pl?gene=PRODH
CYP21A2	21.3384	P08686	55	GC06P190730	https://www.genecards.org/cgi-bin/carddisp.pl?gene=CYP21A2
ASPA	21.3291	P45381	56	GC17P003472	https://www.genecards.org/cgi-bin/carddisp.pl?gene=ASPA
NR3C1	21.323	P04150	62	GC05M143277	https://www.genecards.org/cgi-bin/carddisp.pl?gene=NR3C1
SOD2-OT1	21.2763		20	GC06M159772	https://www.genecards.org/cgi-bin/carddisp.pl?gene=SOD2-OT1
OPLAH	21.2415	O14841	53	GC08M147573	https://www.genecards.org/cgi-bin/carddisp.pl?gene=OPLAH
ACADL	21.2068	P28330	53	GC02M210187	https://www.genecards.org/cgi-bin/carddisp.pl?gene=ACADL
PHKA2	21.195	P46019	56	GC0XM018892	https://www.genecards.org/cgi-bin/carddisp.pl?gene=PHKA2
TYMS	21.1044	P04818	63	GC18P000657	https://www.genecards.org/cgi-bin/carddisp.pl?gene=TYMS
PTEN	21.1041	P60484	65	GC10P128607	https://www.genecards.org/cgi-bin/carddisp.pl?gene=PTEN
MDH2	21.06	P40926	60	GC07P076048	https://www.genecards.org/cgi-bin/carddisp.pl?gene=MDH2
PELP1	21.0581	Q8IZL8	51	GC17M004669	https://www.genecards.org/cgi-bin/carddisp.pl?gene=PELP1
PDHA1	21.0382	P08559	60	GC0XP019343	https://www.genecards.org/cgi-bin/carddisp.pl?gene=PDHA1
NAGLU	21.0188	P54802	57	GC17P165237	https://www.genecards.org/cgi-bin/carddisp.pl?gene=NAGLU
DHCR7	20.9964	Q9UBM7	60	GC11M143165	https://www.genecards.org/cgi-bin/carddisp.pl?gene=DHCR7
BCAT2	20.9771	O15382	57	GC19M048795	https://www.genecards.org/cgi-bin/carddisp.pl?gene=BCAT2
SLC52A2	20.9313	Q9HAB3	50	GC08P144333	https://www.genecards.org/cgi-bin/carddisp.pl?gene=SLC52A2
PYGM	20.9182	P11217	60	GC11M064746	https://www.genecards.org/cgi-bin/carddisp.pl?gene=PYGM
MCCC2	20.9118	Q9HCC0	56	GC05P083765	https://www.genecards.org/cgi-bin/carddisp.pl?gene=MCCC2
HIF1A	20.8811	Q16665	62	GC14P061695	https://www.genecards.org/cgi-bin/carddisp.pl?gene=HIF1A
AGL	20.8692	P35573	58	GC01P099850	https://www.genecards.org/cgi-bin/carddisp.pl?gene=AGL
POR	20.8629	P16435	61	GC07P075899	https://www.genecards.org/cgi-bin/carddisp.pl?gene=POR
MPV17	20.8359	P39210	53	GC02M027309	https://www.genecards.org/cgi-bin/carddisp.pl?gene=MPV17
PTS	20.7536	Q03393	58	GC11P112226	https://www.genecards.org/cgi-bin/carddisp.pl?gene=PTS
PSAP	20.7395	P07602	60	GC10M071816	https://www.genecards.org/cgi-bin/carddisp.pl?gene=PSAP
H6PD	20.7256	O95479	56	GC01P009234	https://www.genecards.org/cgi-bin/carddisp.pl?gene=H6PD
CYP3A5	20.7188	P20815	58	GC07M099648	https://www.genecards.org/cgi-bin/carddisp.pl?gene=CYP3A5
PCK1	20.7062	P35558	60	GC20P057561	https://www.genecards.org/cgi-bin/carddisp.pl?gene=PCK1
TF	20.7055	P02787	63	GC03P144248	https://www.genecards.org/cgi-bin/carddisp.pl?gene=TF
GLA	20.6838	P06280	62	GC0XM101393	https://www.genecards.org/cgi-bin/carddisp.pl?gene=GLA
SLC17A8	20.6667	Q8NDX2	51	GC12P100357	https://www.genecards.org/cgi-bin/carddisp.pl?gene=SLC17A8
DGLUCY	20.6603	Q7Z3D6	41	GC14P095957	https://www.genecards.org/cgi-bin/carddisp.pl?gene=DGLUCY
ZNF143	20.6501	P52747	49	GC11P023124	https://www.genecards.org/cgi-bin/carddisp.pl?gene=ZNF143
HSD11B2	20.6468	P80365	59	GC16P129754	https://www.genecards.org/cgi-bin/carddisp.pl?gene=HSD11B2
SUCLA2	20.6216	Q9P2R7	59	GC13M047745	https://www.genecards.org/cgi-bin/carddisp.pl?gene=SUCLA2
CYP7B1	20.6157	O75881	58	GC08M064587	https://www.genecards.org/cgi-bin/carddisp.pl?gene=CYP7B1
PPARGC1A	20.6016	Q9UBK2	60	GC04M023755	https://www.genecards.org/cgi-bin/carddisp.pl?gene=PPARGC1A
SLCO1B1	20.5518	Q9Y6L6	59	GC12P080631	https://www.genecards.org/cgi-bin/carddisp.pl?gene=SLCO1B1
SLC19A1	20.5476	P41440	60	GC21M045493	https://www.genecards.org/cgi-bin/carddisp.pl?gene=SLC19A1
TTR	20.5412	P02766	60	GC18P031557	https://www.genecards.org/cgi-bin/carddisp.pl?gene=TTR
FGF23	20.5285	Q9GZV9	57	GC12M004368	https://www.genecards.org/cgi-bin/carddisp.pl?gene=FGF23
HNF1A	20.5086	P20823	59	GC12P120978	https://www.genecards.org/cgi-bin/carddisp.pl?gene=HNF1A
TCN1	20.4893	P20061	55	GC11M142765	https://www.genecards.org/cgi-bin/carddisp.pl?gene=TCN1
EPRS1	20.4694	P07814	56	GC01M219969	https://www.genecards.org/cgi-bin/carddisp.pl?gene=EPRS1
APOC3	20.3874	P02656	57	GC11P116829	https://www.genecards.org/cgi-bin/carddisp.pl?gene=APOC3
NOS3	20.3723	P29474	62	GC07P168341	https://www.genecards.org/cgi-bin/carddisp.pl?gene=NOS3
BCKDK	20.3689	O14874	57	GC16P128970	https://www.genecards.org/cgi-bin/carddisp.pl?gene=BCKDK
DLG4	20.3286	P78352	61	GC17M099950	https://www.genecards.org/cgi-bin/carddisp.pl?gene=DLG4
LDHA	20.3198	P00338	63	GC11P018394	https://www.genecards.org/cgi-bin/carddisp.pl?gene=LDHA
FBP1	20.3099	P09467	62	GC09M094603	https://www.genecards.org/cgi-bin/carddisp.pl?gene=FBP1
ALPL	20.282	P05186	63	GC01P021508	https://www.genecards.org/cgi-bin/carddisp.pl?gene=ALPL
LEPR	20.2446	P48357	62	GC01P086456	https://www.genecards.org/cgi-bin/carddisp.pl?gene=LEPR
HK1	20.1877	P19367	63	GC10P069269	https://www.genecards.org/cgi-bin/carddisp.pl?gene=HK1
ABCD1	20.1728	P33897	59	GC0XP153724	https://www.genecards.org/cgi-bin/carddisp.pl?gene=ABCD1
EPHX2	20.138	P34913	59	GC08P027490	https://www.genecards.org/cgi-bin/carddisp.pl?gene=EPHX2
SLC1A4	20.0974	P43007	57	GC02P064988	https://www.genecards.org/cgi-bin/carddisp.pl?gene=SLC1A4
PIK3CA	20.0788	P42336	65	GC03P179148	https://www.genecards.org/cgi-bin/carddisp.pl?gene=PIK3CA
TYMP	20.0693	P19971	60	GC22M050525	https://www.genecards.org/cgi-bin/carddisp.pl?gene=TYMP
AMPD1	20.0654	P23109	58	GC01M114673	https://www.genecards.org/cgi-bin/carddisp.pl?gene=AMPD1
ACY1	20.0506	Q03154	57	GC03P051983	https://www.genecards.org/cgi-bin/carddisp.pl?gene=ACY1
LIPA	20.0213	P38571	61	GC10M089213	https://www.genecards.org/cgi-bin/carddisp.pl?gene=LIPA
GSTM1	20.0011	P09488	56	GC01P109687	https://www.genecards.org/cgi-bin/carddisp.pl?gene=GSTM1
GFPT1	19.998	Q06210	59	GC02M069319	https://www.genecards.org/cgi-bin/carddisp.pl?gene=GFPT1
ADK	19.9961	P55263	63	GC10P076475	https://www.genecards.org/cgi-bin/carddisp.pl?gene=ADK
GCH1	19.968	P30793	60	GC14M054842	https://www.genecards.org/cgi-bin/carddisp.pl?gene=GCH1
PNPLA2	19.903	Q96AD5	57	GC11P022712	https://www.genecards.org/cgi-bin/carddisp.pl?gene=PNPLA2
AHCY	19.8701	P23526	60	GC20M037719	https://www.genecards.org/cgi-bin/carddisp.pl?gene=AHCY
PNPO	19.8167	Q9NVS9	59	GC17P047941	https://www.genecards.org/cgi-bin/carddisp.pl?gene=PNPO
SLC2A2	19.8077	P11168	63	GC03M171024	https://www.genecards.org/cgi-bin/carddisp.pl?gene=SLC2A2
HCFC1	19.8045	P51610	59	GC0XM153947	https://www.genecards.org/cgi-bin/carddisp.pl?gene=HCFC1
HMGCR	19.7785	P04035	60	GC05P075336	https://www.genecards.org/cgi-bin/carddisp.pl?gene=HMGCR
BCKDHA	19.7447	P12694	56	GC19P162138	https://www.genecards.org/cgi-bin/carddisp.pl?gene=BCKDHA
CYP11B1	19.7015	P15538	58	GC08M142872	https://www.genecards.org/cgi-bin/carddisp.pl?gene=CYP11B1
GAPDH	19.6188	P04406	64	GC12P080272	https://www.genecards.org/cgi-bin/carddisp.pl?gene=GAPDH
AMACR	19.6056	Q9UHK6	57	GC05M033986	https://www.genecards.org/cgi-bin/carddisp.pl?gene=AMACR
RYR1	19.5121	P21817	62	GC19P162024	https://www.genecards.org/cgi-bin/carddisp.pl?gene=RYR1
ARSA	19.4839	P15289	59	GC22M050622	https://www.genecards.org/cgi-bin/carddisp.pl?gene=ARSA
ACOX1	19.4685	Q15067	58	GC17M075941	https://www.genecards.org/cgi-bin/carddisp.pl?gene=ACOX1
PDP1	19.4675	Q9P0J1	60	GC08P093857	https://www.genecards.org/cgi-bin/carddisp.pl?gene=PDP1
LIPE	19.463	Q05469	61	GC19M042401	https://www.genecards.org/cgi-bin/carddisp.pl?gene=LIPE
GHRL	19.4354	Q9UBU3	55	GC03M010285	https://www.genecards.org/cgi-bin/carddisp.pl?gene=GHRL
HSD17B4	19.4229	P51659	59	GC05P119452	https://www.genecards.org/cgi-bin/carddisp.pl?gene=HSD17B4
NFE2L2	19.3678	Q16236	64	GC02M177227	https://www.genecards.org/cgi-bin/carddisp.pl?gene=NFE2L2
SI	19.356	P14410	57	GC03M164978	https://www.genecards.org/cgi-bin/carddisp.pl?gene=SI
IL10	19.3469	P22301	59	GC01M206767	https://www.genecards.org/cgi-bin/carddisp.pl?gene=IL10
STAR	19.3468	P49675	58	GC08M038896	https://www.genecards.org/cgi-bin/carddisp.pl?gene=STAR
NDUFS4	19.3446	O43181	55	GC05P053560	https://www.genecards.org/cgi-bin/carddisp.pl?gene=NDUFS4
GALC	19.3444	P54803	57	GC14M087837	https://www.genecards.org/cgi-bin/carddisp.pl?gene=GALC
ABCB11	19.3199	O95342	59	GC02M168922	https://www.genecards.org/cgi-bin/carddisp.pl?gene=ABCB11
PGK1	19.3167	P00558	62	GC0XP078278	https://www.genecards.org/cgi-bin/carddisp.pl?gene=PGK1
AKT2	19.3076	P31751	66	GC19M040230	https://www.genecards.org/cgi-bin/carddisp.pl?gene=AKT2
ALDH7A1	19.2838	P49419	60	GC05M126541	https://www.genecards.org/cgi-bin/carddisp.pl?gene=ALDH7A1
MTOR	19.2824	P42345	68	GC01M011106	https://www.genecards.org/cgi-bin/carddisp.pl?gene=MTOR
ABHD5	19.2419	Q8WTS1	57	GC03P066574	https://www.genecards.org/cgi-bin/carddisp.pl?gene=ABHD5
GUSB	19.1847	P08236	62	GC07M065960	https://www.genecards.org/cgi-bin/carddisp.pl?gene=GUSB
RBP4	19.1796	P02753	57	GC10M093591	https://www.genecards.org/cgi-bin/carddisp.pl?gene=RBP4
PLA2G6	19.1335	O60733	60	GC22M090050	https://www.genecards.org/cgi-bin/carddisp.pl?gene=PLA2G6
CAV1	19.1007	Q03135	61	GC07P116524	https://www.genecards.org/cgi-bin/carddisp.pl?gene=CAV1
SLC7A7	19.0937	Q9UM01	57	GC14M022773	https://www.genecards.org/cgi-bin/carddisp.pl?gene=SLC7A7
IDUA	19.079	P35475	57	GC04P000986	https://www.genecards.org/cgi-bin/carddisp.pl?gene=IDUA
HPD	18.9901	P32754	59	GC12M121839	https://www.genecards.org/cgi-bin/carddisp.pl?gene=HPD
CD36	18.9697	P16671	63	GC07P080369	https://www.genecards.org/cgi-bin/carddisp.pl?gene=CD36
MAOA	18.9543	P21397	62	GC0XP043654	https://www.genecards.org/cgi-bin/carddisp.pl?gene=MAOA
AMPD3	18.9356	Q01432	56	GC11P023152	https://www.genecards.org/cgi-bin/carddisp.pl?gene=AMPD3
SLC37A4	18.913	O43826	53	GC11M143843	https://www.genecards.org/cgi-bin/carddisp.pl?gene=SLC37A4
F2	18.9078	P00734	63	GC11P049467	https://www.genecards.org/cgi-bin/carddisp.pl?gene=F2
GK	18.9015	P32189	59	GC0XP031703	https://www.genecards.org/cgi-bin/carddisp.pl?gene=GK
PFKM	18.8941	P08237	61	GC12P048105	https://www.genecards.org/cgi-bin/carddisp.pl?gene=PFKM
ESR1	18.874	P03372	68	GC06P151656	https://www.genecards.org/cgi-bin/carddisp.pl?gene=ESR1
CTSD	18.8711	P07339	65	GC11M001752	https://www.genecards.org/cgi-bin/carddisp.pl?gene=CTSD
REN	18.844	P00797	61	GC01M204154	https://www.genecards.org/cgi-bin/carddisp.pl?gene=REN
ATP7A	18.8095	Q04656	59	GC0XP078277	https://www.genecards.org/cgi-bin/carddisp.pl?gene=ATP7A
PSAT1	18.7944	Q9Y617	59	GC09P078297	https://www.genecards.org/cgi-bin/carddisp.pl?gene=PSAT1
SIRT1	18.766	Q96EB6	62	GC10P067884	https://www.genecards.org/cgi-bin/carddisp.pl?gene=SIRT1
MCEE	18.7555	Q96PE7	52	GC02M071110	https://www.genecards.org/cgi-bin/carddisp.pl?gene=MCEE
GLDC	18.7456	P23378	60	GC09M006522	https://www.genecards.org/cgi-bin/carddisp.pl?gene=GLDC
PLIN1	18.7269	O60240	59	GC15M089664	https://www.genecards.org/cgi-bin/carddisp.pl?gene=PLIN1
ACSF3	18.6765	Q4G176	55	GC16P089088	https://www.genecards.org/cgi-bin/carddisp.pl?gene=ACSF3
HAMP	18.6735	P81172	56	GC19P161950	https://www.genecards.org/cgi-bin/carddisp.pl?gene=HAMP
GRWD1	18.6564	Q9BQ67	47	GC19P048445	https://www.genecards.org/cgi-bin/carddisp.pl?gene=GRWD1
GPHN	18.6405	Q9NQX3	61	GC14P066507	https://www.genecards.org/cgi-bin/carddisp.pl?gene=GPHN
SDHB	18.567	P21912	61	GC01M036334	https://www.genecards.org/cgi-bin/carddisp.pl?gene=SDHB
GSTP1	18.5317	P09211	63	GC11P067583	https://www.genecards.org/cgi-bin/carddisp.pl?gene=GSTP1
SDHA	18.5187	P31040	61	GC05P000254	https://www.genecards.org/cgi-bin/carddisp.pl?gene=SDHA
IRS1	18.4813	P35568	60	GC02M226731	https://www.genecards.org/cgi-bin/carddisp.pl?gene=IRS1
PCK2	18.4597	Q16822	58	GC14P024094	https://www.genecards.org/cgi-bin/carddisp.pl?gene=PCK2
TCN2	18.4586	P20062	55	GC22P097161	https://www.genecards.org/cgi-bin/carddisp.pl?gene=TCN2
NPY	18.4575	P01303	58	GC07P026120	https://www.genecards.org/cgi-bin/carddisp.pl?gene=NPY
COX5A	18.4511	P20674	57	GC15M074919	https://www.genecards.org/cgi-bin/carddisp.pl?gene=COX5A
ASAH1	18.4308	Q13510	62	GC08M018055	https://www.genecards.org/cgi-bin/carddisp.pl?gene=ASAH1
POMC	18.4113	P01189	61	GC02M025160	https://www.genecards.org/cgi-bin/carddisp.pl?gene=POMC
CYP11B2	18.3898	P19099	58	GC08M142910	https://www.genecards.org/cgi-bin/carddisp.pl?gene=CYP11B2
TFR2	18.3765	Q9UP52	58	GC07M100620	https://www.genecards.org/cgi-bin/carddisp.pl?gene=TFR2
FASN	18.3677	P49327	62	GC17M082078	https://www.genecards.org/cgi-bin/carddisp.pl?gene=FASN
GADL1	18.3621	Q6ZQY3	46	GC03M030743	https://www.genecards.org/cgi-bin/carddisp.pl?gene=GADL1
SLC4A1	18.3058	P02730	61	GC17M101061	https://www.genecards.org/cgi-bin/carddisp.pl?gene=SLC4A1
ADAR	18.2929	P55265	60	GC01M168612	https://www.genecards.org/cgi-bin/carddisp.pl?gene=ADAR
NADK2	18.2481	Q4G0N4	49	GC05M036896	https://www.genecards.org/cgi-bin/carddisp.pl?gene=NADK2
EGF	18.2383	P01133	64	GC04P109912	https://www.genecards.org/cgi-bin/carddisp.pl?gene=EGF
ALDOA	18.2265	P04075	62	GC16P030064	https://www.genecards.org/cgi-bin/carddisp.pl?gene=ALDOA
PGM1	18.1985	P36871	60	GC01P063593	https://www.genecards.org/cgi-bin/carddisp.pl?gene=PGM1
TKT	18.1836	P29401	58	GC03M053224	https://www.genecards.org/cgi-bin/carddisp.pl?gene=TKT
GLB1	18.1616	P16278	62	GC03M032963	https://www.genecards.org/cgi-bin/carddisp.pl?gene=GLB1
OPA1	18.1557	O60313	56	GC03P193594	https://www.genecards.org/cgi-bin/carddisp.pl?gene=OPA1
ATP5F1A	18.1292	P25705	59	GC18M046081	https://www.genecards.org/cgi-bin/carddisp.pl?gene=ATP5F1A
NPC2	18.1118	P61916	56	GC14M074476	https://www.genecards.org/cgi-bin/carddisp.pl?gene=NPC2
L2HGDH	18.0962	Q9H9P8	52	GC14M050237	https://www.genecards.org/cgi-bin/carddisp.pl?gene=L2HGDH
MAPK1	18.0071	P28482	66	GC22M021759	https://www.genecards.org/cgi-bin/carddisp.pl?gene=MAPK1
BCS1L	17.965	Q9Y276	57	GC02P218658	https://www.genecards.org/cgi-bin/carddisp.pl?gene=BCS1L
SLC25A18	17.9479	Q9H1K4	48	GC22P096709	https://www.genecards.org/cgi-bin/carddisp.pl?gene=SLC25A18
GFAP	17.9415	P14136	60	GC17M101088	https://www.genecards.org/cgi-bin/carddisp.pl?gene=GFAP
H19	17.9321		36	GC11M001995	https://www.genecards.org/cgi-bin/carddisp.pl?gene=H19
DPYS	17.9025	Q14117	58	GC08M104331	https://www.genecards.org/cgi-bin/carddisp.pl?gene=DPYS
CUBN	17.892	O60494	58	GC10M016824	https://www.genecards.org/cgi-bin/carddisp.pl?gene=CUBN
SH3BGR	17.8673	P55822	42	GC21P039445	https://www.genecards.org/cgi-bin/carddisp.pl?gene=SH3BGR
SERPINA1	17.8617	P01009	62	GC14M094376	https://www.genecards.org/cgi-bin/carddisp.pl?gene=SERPINA1
PMM2	17.8487	O15305	58	GC16P008788	https://www.genecards.org/cgi-bin/carddisp.pl?gene=PMM2
ABCB1	17.8381	P08183	64	GC07M087504	https://www.genecards.org/cgi-bin/carddisp.pl?gene=ABCB1
NR1H2	17.8048	P55055	59	GC19P050329	https://www.genecards.org/cgi-bin/carddisp.pl?gene=NR1H2
IL1B	17.789	P01584	60	GC02M112829	https://www.genecards.org/cgi-bin/carddisp.pl?gene=IL1B
PPARD	17.7792	Q03181	60	GC06P190816	https://www.genecards.org/cgi-bin/carddisp.pl?gene=PPARD
BCHE	17.7785	P06276	62	GC03M165772	https://www.genecards.org/cgi-bin/carddisp.pl?gene=BCHE
RIMKLB	17.7703	Q9ULI2	46	GC12P080361	https://www.genecards.org/cgi-bin/carddisp.pl?gene=RIMKLB
UGT1A6	17.7502	P19224	56	GC02P233691	https://www.genecards.org/cgi-bin/carddisp.pl?gene=UGT1A6
UROC1	17.7313	Q96N76	52	GC03M126481	https://www.genecards.org/cgi-bin/carddisp.pl?gene=UROC1
PYGL	17.7219	P06737	59	GC14M050857	https://www.genecards.org/cgi-bin/carddisp.pl?gene=PYGL
MVK	17.6802	Q03426	60	GC12P109573	https://www.genecards.org/cgi-bin/carddisp.pl?gene=MVK
GCG	17.6675	P01275	55	GC02M162142	https://www.genecards.org/cgi-bin/carddisp.pl?gene=GCG
HJV	17.6229	Q6ZVN8	56	GC01M168143	https://www.genecards.org/cgi-bin/carddisp.pl?gene=HJV
AHR	17.5885	P35869	60	GC07P016916	https://www.genecards.org/cgi-bin/carddisp.pl?gene=AHR
SRD5A2	17.5774	P31213	55	GC02M031522	https://www.genecards.org/cgi-bin/carddisp.pl?gene=SRD5A2
CS	17.5774	O75390	58	GC12M056271	https://www.genecards.org/cgi-bin/carddisp.pl?gene=CS
PEPD	17.4742	P12955	57	GC19M033386	https://www.genecards.org/cgi-bin/carddisp.pl?gene=PEPD
CA5A	17.4532	P35218	56	GC16M087882	https://www.genecards.org/cgi-bin/carddisp.pl?gene=CA5A
CES1	17.4425	P23141	60	GC16M055836	https://www.genecards.org/cgi-bin/carddisp.pl?gene=CES1
GNMT	17.442	Q14749	57	GC06P042960	https://www.genecards.org/cgi-bin/carddisp.pl?gene=GNMT
AUH	17.4087	Q13825	54	GC09M091213	https://www.genecards.org/cgi-bin/carddisp.pl?gene=AUH
OGDH	17.3821	Q02218	60	GC07P044606	https://www.genecards.org/cgi-bin/carddisp.pl?gene=OGDH
ACO2	17.3811	Q99798	59	GC22P097511	https://www.genecards.org/cgi-bin/carddisp.pl?gene=ACO2
PRKAA1	17.3752	Q13131	59	GC05M040759	https://www.genecards.org/cgi-bin/carddisp.pl?gene=PRKAA1
AMT	17.371	P48728	56	GC03M055033	https://www.genecards.org/cgi-bin/carddisp.pl?gene=AMT
PANK2	17.3504	Q9BZ23	57	GC20P011675	https://www.genecards.org/cgi-bin/carddisp.pl?gene=PANK2
CTSA	17.3357	P10619	60	GC20P045890	https://www.genecards.org/cgi-bin/carddisp.pl?gene=CTSA
PRKAG2	17.332	Q9UGJ0	62	GC07M151556	https://www.genecards.org/cgi-bin/carddisp.pl?gene=PRKAG2
NAGA	17.3077	P17050	57	GC22M042058	https://www.genecards.org/cgi-bin/carddisp.pl?gene=NAGA
MT-TP	17.2303		20	GCMTM015957	https://www.genecards.org/cgi-bin/carddisp.pl?gene=MT-TP
HEXA	17.227	P06865	59	GC15M072340	https://www.genecards.org/cgi-bin/carddisp.pl?gene=HEXA
AGPAT2	17.2231	O15120	56	GC09M136673	https://www.genecards.org/cgi-bin/carddisp.pl?gene=AGPAT2
HEXB	17.2074	P07686	60	GC05P074640	https://www.genecards.org/cgi-bin/carddisp.pl?gene=HEXB
GNE	17.1991	Q9Y223	55	GC09M036214	https://www.genecards.org/cgi-bin/carddisp.pl?gene=GNE
F9	17.1988	P00740	60	GC0XP139530	https://www.genecards.org/cgi-bin/carddisp.pl?gene=F9
MAPT	17.1936	P10636	62	GC17P045894	https://www.genecards.org/cgi-bin/carddisp.pl?gene=MAPT
AGK	17.1908	Q53H12	53	GC07P141551	https://www.genecards.org/cgi-bin/carddisp.pl?gene=AGK
HSPD1	17.1885	P10809	61	GC02M197486	https://www.genecards.org/cgi-bin/carddisp.pl?gene=HSPD1
ARG2	17.1665	P78540	59	GC14P067619	https://www.genecards.org/cgi-bin/carddisp.pl?gene=ARG2
PCBD1	17.151	P61457	57	GC10M070882	https://www.genecards.org/cgi-bin/carddisp.pl?gene=PCBD1
GSTT1	17.151	P30711	44	GC22Mi00270	https://www.genecards.org/cgi-bin/carddisp.pl?gene=GSTT1
BRAF	17.1281	P15056	67	GC07M140798	https://www.genecards.org/cgi-bin/carddisp.pl?gene=BRAF
TGFB1	17.1263	P01137	65	GC19M041301	https://www.genecards.org/cgi-bin/carddisp.pl?gene=TGFB1
DMD	17.1231	P11532	57	GC0XM031097	https://www.genecards.org/cgi-bin/carddisp.pl?gene=DMD
AR	17.1221	P10275	65	GC0XP067544	https://www.genecards.org/cgi-bin/carddisp.pl?gene=AR
GBE1	17.0691	Q04446	56	GC03M081489	https://www.genecards.org/cgi-bin/carddisp.pl?gene=GBE1
TPI1	17.0347	P60174	59	GC12P006867	https://www.genecards.org/cgi-bin/carddisp.pl?gene=TPI1
SUMF1	17.024	Q8NBK3	55	GC03M003700	https://www.genecards.org/cgi-bin/carddisp.pl?gene=SUMF1
PIK3R1	16.9954	P27986	65	GC05P068215	https://www.genecards.org/cgi-bin/carddisp.pl?gene=PIK3R1
RETN	16.9693	Q9HD89	55	GC19P007669	https://www.genecards.org/cgi-bin/carddisp.pl?gene=RETN
NQO1	16.9612	P15559	61	GC16M069706	https://www.genecards.org/cgi-bin/carddisp.pl?gene=NQO1
TYR	16.9569	P14679	60	GC11P089177	https://www.genecards.org/cgi-bin/carddisp.pl?gene=TYR
APOC2	16.9384	P02655	57	GC19P162265	https://www.genecards.org/cgi-bin/carddisp.pl?gene=APOC2
ENPP1	16.9196	P22413	62	GC06P131808	https://www.genecards.org/cgi-bin/carddisp.pl?gene=ENPP1
PON1	16.9098	P27169	60	GC07M095297	https://www.genecards.org/cgi-bin/carddisp.pl?gene=PON1
DBT	16.9044	P11182	55	GC01M100186	https://www.genecards.org/cgi-bin/carddisp.pl?gene=DBT
CTH	16.9036	P32929	62	GC01P070411	https://www.genecards.org/cgi-bin/carddisp.pl?gene=CTH
APRT	16.8956	P07741	59	GC16M088810	https://www.genecards.org/cgi-bin/carddisp.pl?gene=APRT
HBA1	16.8919	P69905	56	GC16P127980	https://www.genecards.org/cgi-bin/carddisp.pl?gene=HBA1
CLN3	16.8692	Q13286	56	GC16M028466	https://www.genecards.org/cgi-bin/carddisp.pl?gene=CLN3
MT-ND1	16.8577	P03886	46	GCMTP003309	https://www.genecards.org/cgi-bin/carddisp.pl?gene=MT-ND1
PPOX	16.8538	P50336	57	GC01P180337	https://www.genecards.org/cgi-bin/carddisp.pl?gene=PPOX
PTH	16.8226	P01270	58	GC11M013492	https://www.genecards.org/cgi-bin/carddisp.pl?gene=PTH
ADRB2	16.8151	P07550	62	GC05P161129	https://www.genecards.org/cgi-bin/carddisp.pl?gene=ADRB2
IDH2	16.8079	P48735	65	GC15M090083	https://www.genecards.org/cgi-bin/carddisp.pl?gene=IDH2
PHGDH	16.7472	O43175	62	GC01P119774	https://www.genecards.org/cgi-bin/carddisp.pl?gene=PHGDH
TFAM	16.6939	Q00059	57	GC10P058385	https://www.genecards.org/cgi-bin/carddisp.pl?gene=TFAM
FMR1	16.6669	Q06787	57	GC0XP148000	https://www.genecards.org/cgi-bin/carddisp.pl?gene=FMR1
SPR	16.6549	P35270	62	GC02P072887	https://www.genecards.org/cgi-bin/carddisp.pl?gene=SPR
FOS	16.6378	P01100	64	GC14P075278	https://www.genecards.org/cgi-bin/carddisp.pl?gene=FOS
RRM2B	16.6209	Q7LG56	61	GC08M102204	https://www.genecards.org/cgi-bin/carddisp.pl?gene=RRM2B
GNPTAB	16.613	Q3T906	54	GC12M101745	https://www.genecards.org/cgi-bin/carddisp.pl?gene=GNPTAB
GNAS	16.6025	P84996	63	GC20P058839	https://www.genecards.org/cgi-bin/carddisp.pl?gene=GNAS
DGUOK	16.6015	Q16854	56	GC02P073926	https://www.genecards.org/cgi-bin/carddisp.pl?gene=DGUOK
GYS1	16.5996	P13807	62	GC19M112793	https://www.genecards.org/cgi-bin/carddisp.pl?gene=GYS1
GALNS	16.5708	P34059	61	GC16M088813	https://www.genecards.org/cgi-bin/carddisp.pl?gene=GALNS
SLC5A1	16.5497	P13866	59	GC22P032043	https://www.genecards.org/cgi-bin/carddisp.pl?gene=SLC5A1
MYC	16.505	P01106	65	GC08P127735	https://www.genecards.org/cgi-bin/carddisp.pl?gene=MYC
IDS	16.496	P22304	60	GC0XM149476	https://www.genecards.org/cgi-bin/carddisp.pl?gene=IDS
PLCB1	16.485	Q9NQ66	61	GC20P008077	https://www.genecards.org/cgi-bin/carddisp.pl?gene=PLCB1
GRIP2	16.4775	Q9C0E4	45	GC03M029258	https://www.genecards.org/cgi-bin/carddisp.pl?gene=GRIP2
MPI	16.4548	P34949	56	GC15P074890	https://www.genecards.org/cgi-bin/carddisp.pl?gene=MPI
DNAH8	16.439	Q96JB1	49	GC06P190852	https://www.genecards.org/cgi-bin/carddisp.pl?gene=DNAH8
ASNS	16.4361	P08243	59	GC07M097854	https://www.genecards.org/cgi-bin/carddisp.pl?gene=ASNS
RPE65	16.3889	Q16518	57	GC01M068428	https://www.genecards.org/cgi-bin/carddisp.pl?gene=RPE65
OCRL	16.3878	Q01968	57	GC0XP129539	https://www.genecards.org/cgi-bin/carddisp.pl?gene=OCRL
PYCR1	16.3753	P32322	57	GC17M081932	https://www.genecards.org/cgi-bin/carddisp.pl?gene=PYCR1
COG2	16.3556	Q14746	50	GC01P230642	https://www.genecards.org/cgi-bin/carddisp.pl?gene=COG2
SNCA	16.3539	P37840	65	GC04M089724	https://www.genecards.org/cgi-bin/carddisp.pl?gene=SNCA
SURF1	16.3468	Q15526	55	GC09M133351	https://www.genecards.org/cgi-bin/carddisp.pl?gene=SURF1
FOLR1	16.341	P15328	61	GC11P115367	https://www.genecards.org/cgi-bin/carddisp.pl?gene=FOLR1
CNR1	16.313	P21554	59	GC06M088139	https://www.genecards.org/cgi-bin/carddisp.pl?gene=CNR1
ATIC	16.3115	P31939	58	GC02P215311	https://www.genecards.org/cgi-bin/carddisp.pl?gene=ATIC
MT-CYB	16.3006	P00156	45	GCMTP014749	https://www.genecards.org/cgi-bin/carddisp.pl?gene=MT-CYB
CTNNB1	16.2864	P35222	66	GC03P041194	https://www.genecards.org/cgi-bin/carddisp.pl?gene=CTNNB1
NR1H4	16.2777	Q96RI1	60	GC12P100473	https://www.genecards.org/cgi-bin/carddisp.pl?gene=NR1H4
DNMT1	16.2766	P26358	66	GC19M010133	https://www.genecards.org/cgi-bin/carddisp.pl?gene=DNMT1
TRMT10A	16.2202	Q8TBZ6	46	GC04M099546	https://www.genecards.org/cgi-bin/carddisp.pl?gene=TRMT10A
GPD1	16.2147	P21695	56	GC12P081337	https://www.genecards.org/cgi-bin/carddisp.pl?gene=GPD1
LRPPRC	16.2016	P42704	54	GC02M043886	https://www.genecards.org/cgi-bin/carddisp.pl?gene=LRPPRC
POLG2	16.1824	Q9UHN1	53	GC17M064477	https://www.genecards.org/cgi-bin/carddisp.pl?gene=POLG2
PTGS2	16.1698	P35354	63	GC01M186671	https://www.genecards.org/cgi-bin/carddisp.pl?gene=PTGS2
SLC6A3	16.1442	Q01959	63	GC05M001392	https://www.genecards.org/cgi-bin/carddisp.pl?gene=SLC6A3
SGSH	16.1424	P51688	60	GC17M101950	https://www.genecards.org/cgi-bin/carddisp.pl?gene=SGSH
PRKAA2	16.1336	P54646	62	GC01P056645	https://www.genecards.org/cgi-bin/carddisp.pl?gene=PRKAA2
BSCL2	16.1203	Q96G97	55	GC11M142868	https://www.genecards.org/cgi-bin/carddisp.pl?gene=BSCL2
HOGA1	16.085	Q86XE5	52	GC10P128783	https://www.genecards.org/cgi-bin/carddisp.pl?gene=HOGA1
FTO	16.0559	Q9C0B1	59	GC16P129419	https://www.genecards.org/cgi-bin/carddisp.pl?gene=FTO
HRAS	16.038	P01112	65	GC11M015781	https://www.genecards.org/cgi-bin/carddisp.pl?gene=HRAS
UCP3	16.0178	P55916	55	GC11M074000	https://www.genecards.org/cgi-bin/carddisp.pl?gene=UCP3
PKM	15.9821	P14618	63	GC15M072199	https://www.genecards.org/cgi-bin/carddisp.pl?gene=PKM
PRPS1	15.9819	P60891	59	GC0XP107628	https://www.genecards.org/cgi-bin/carddisp.pl?gene=PRPS1
SH3BGRL	15.9594	O75368	47	GC0XP081201	https://www.genecards.org/cgi-bin/carddisp.pl?gene=SH3BGRL
GPI	15.9188	P06744	59	GC19P034359	https://www.genecards.org/cgi-bin/carddisp.pl?gene=GPI
PTPN11	15.9015	Q06124	67	GC12P112418	https://www.genecards.org/cgi-bin/carddisp.pl?gene=PTPN11
MIR122	15.8948		29	GC18P058451	https://www.genecards.org/cgi-bin/carddisp.pl?gene=MIR122
CREB1	15.8736	P16220	63	GC02P207529	https://www.genecards.org/cgi-bin/carddisp.pl?gene=CREB1
NR1I2	15.8678	O75469	56	GC03P119780	https://www.genecards.org/cgi-bin/carddisp.pl?gene=NR1I2
KYAT1	15.8629	Q16773	52	GC09M133006	https://www.genecards.org/cgi-bin/carddisp.pl?gene=KYAT1
TPP1	15.8473	O14773	59	GC11M016059	https://www.genecards.org/cgi-bin/carddisp.pl?gene=TPP1
PAGR1	15.8048	Q9BTK6	45	GC16P128877	https://www.genecards.org/cgi-bin/carddisp.pl?gene=PAGR1
DAO	15.8011	P14920	57	GC12P108922	https://www.genecards.org/cgi-bin/carddisp.pl?gene=DAO
GMPS	15.7806	P49915	55	GC03P155870	https://www.genecards.org/cgi-bin/carddisp.pl?gene=GMPS
PDHB	15.776	P11177	59	GC03M058512	https://www.genecards.org/cgi-bin/carddisp.pl?gene=PDHB
AIFM1	15.7738	O95831	63	GC0XM130129	https://www.genecards.org/cgi-bin/carddisp.pl?gene=AIFM1
SH3BGRL2	15.7538	Q9UJC5	40	GC06P191196	https://www.genecards.org/cgi-bin/carddisp.pl?gene=SH3BGRL2
PDHX	15.729	O00330	59	GC11P034894	https://www.genecards.org/cgi-bin/carddisp.pl?gene=PDHX
PPT1	15.7221	P50897	59	GC01M040289	https://www.genecards.org/cgi-bin/carddisp.pl?gene=PPT1
PNLIP	15.711	P16233	59	GC10P116545	https://www.genecards.org/cgi-bin/carddisp.pl?gene=PNLIP
NEU1	15.7082	Q99519	59	GC06M031857	https://www.genecards.org/cgi-bin/carddisp.pl?gene=NEU1
KARS1	15.7008	Q15046	57	GC16M076419	https://www.genecards.org/cgi-bin/carddisp.pl?gene=KARS1
RERE	15.6949	Q9P2R6	53	GC01M035956	https://www.genecards.org/cgi-bin/carddisp.pl?gene=RERE
NAT2	15.6237	P11245	56	GC08P018391	https://www.genecards.org/cgi-bin/carddisp.pl?gene=NAT2
SREBF1	15.6126	P36956	61	GC17M017810	https://www.genecards.org/cgi-bin/carddisp.pl?gene=SREBF1
UGT1A9	15.5644	O60656	59	GC02P233671	https://www.genecards.org/cgi-bin/carddisp.pl?gene=UGT1A9
ALOX5	15.5111	P09917	62	GC10P045374	https://www.genecards.org/cgi-bin/carddisp.pl?gene=ALOX5
GBA2	15.502	Q9HCG7	53	GC09M035736	https://www.genecards.org/cgi-bin/carddisp.pl?gene=GBA2
NDUFS1	15.4746	P28331	57	GC02M206114	https://www.genecards.org/cgi-bin/carddisp.pl?gene=NDUFS1
SLC1A5	15.4605	Q15758	58	GC19M112719	https://www.genecards.org/cgi-bin/carddisp.pl?gene=SLC1A5
ITPA	15.4361	Q9BY32	59	GC20P011657	https://www.genecards.org/cgi-bin/carddisp.pl?gene=ITPA
AKR1D1	15.4107	P51857	55	GC07P167982	https://www.genecards.org/cgi-bin/carddisp.pl?gene=AKR1D1
SLC40A1	15.3985	Q9NP59	61	GC02M189560	https://www.genecards.org/cgi-bin/carddisp.pl?gene=SLC40A1
LDLRAP1	15.3943	Q5SW96	52	GC01P025543	https://www.genecards.org/cgi-bin/carddisp.pl?gene=LDLRAP1
CHAT	15.3771	P28329	61	GC10P049609	https://www.genecards.org/cgi-bin/carddisp.pl?gene=CHAT
EHHADH	15.3644	Q08426	55	GC03M185190	https://www.genecards.org/cgi-bin/carddisp.pl?gene=EHHADH
UGT1A8	15.354	Q9HAW9	52	GC02P235489	https://www.genecards.org/cgi-bin/carddisp.pl?gene=UGT1A8
PPIG	15.35	Q13427	53	GC02P169584	https://www.genecards.org/cgi-bin/carddisp.pl?gene=PPIG
HMBS	15.3438	P08397	57	GC11P119084	https://www.genecards.org/cgi-bin/carddisp.pl?gene=HMBS
ISCU	15.3238	Q9H1K1	57	GC12P108561	https://www.genecards.org/cgi-bin/carddisp.pl?gene=ISCU
NAMPT	15.3193	P43490	60	GC07M106248	https://www.genecards.org/cgi-bin/carddisp.pl?gene=NAMPT
ALAS2	15.3189	P22557	59	GC0XM055009	https://www.genecards.org/cgi-bin/carddisp.pl?gene=ALAS2
NPPA	15.3044	P01160	57	GC01M036050	https://www.genecards.org/cgi-bin/carddisp.pl?gene=NPPA
MT-TL1	15.3008		24	GCMTP003232	https://www.genecards.org/cgi-bin/carddisp.pl?gene=MT-TL1
DBH	15.2984	P09172	64	GC09P133636	https://www.genecards.org/cgi-bin/carddisp.pl?gene=DBH
EBP	15.2918	Q15125	56	GC0XP048521	https://www.genecards.org/cgi-bin/carddisp.pl?gene=EBP
MT-CO1	15.2891	P00395	47	GCMTP005906	https://www.genecards.org/cgi-bin/carddisp.pl?gene=MT-CO1
MFN2	15.2673	O95140	60	GC01P011980	https://www.genecards.org/cgi-bin/carddisp.pl?gene=MFN2
KRAS	15.2535	P01116	66	GC12M037206	https://www.genecards.org/cgi-bin/carddisp.pl?gene=KRAS
PRKAB1	15.2478	Q9Y478	60	GC12P119667	https://www.genecards.org/cgi-bin/carddisp.pl?gene=PRKAB1
EPM2A	15.239	B3EWF7	55	GC06M145382	https://www.genecards.org/cgi-bin/carddisp.pl?gene=EPM2A
SPTLC1	15.2302	O15269	59	GC09M126478	https://www.genecards.org/cgi-bin/carddisp.pl?gene=SPTLC1
CALM1	15.215	P0DP23	58	GC14P090396	https://www.genecards.org/cgi-bin/carddisp.pl?gene=CALM1
LAMP2	15.2117	P13473	57	GC0XM120426	https://www.genecards.org/cgi-bin/carddisp.pl?gene=LAMP2
RPIA	15.203	P49247	55	GC02P088691	https://www.genecards.org/cgi-bin/carddisp.pl?gene=RPIA
SERAC1	15.2014	Q96JX3	49	GC06M158109	https://www.genecards.org/cgi-bin/carddisp.pl?gene=SERAC1
PHKB	15.1928	Q93100	55	GC16P129256	https://www.genecards.org/cgi-bin/carddisp.pl?gene=PHKB
NR3C2	15.1869	P08235	58	GC04M148078	https://www.genecards.org/cgi-bin/carddisp.pl?gene=NR3C2
CERNA3	15.153		20	GC08P056502	https://www.genecards.org/cgi-bin/carddisp.pl?gene=CERNA3
SERPINE1	15.1452	P05121	63	GC07P101127	https://www.genecards.org/cgi-bin/carddisp.pl?gene=SERPINE1
D2HGDH	15.1291	Q8N465	56	GC02P241734	https://www.genecards.org/cgi-bin/carddisp.pl?gene=D2HGDH
TMLHE	15.119	Q9NVH6	53	GC0XM155489	https://www.genecards.org/cgi-bin/carddisp.pl?gene=TMLHE
CCL2	15.1156	P13500	62	GC17P034255	https://www.genecards.org/cgi-bin/carddisp.pl?gene=CCL2
FECH	15.109	P22830	60	GC18M057544	https://www.genecards.org/cgi-bin/carddisp.pl?gene=FECH
CRH	15.1063	P06850	56	GC08M066176	https://www.genecards.org/cgi-bin/carddisp.pl?gene=CRH
GLUD1P5	15.0889		7	GC10P031617	https://www.genecards.org/cgi-bin/carddisp.pl?gene=GLUD1P5
PHKA1	15.0792	P46020	53	GC0XM072578	https://www.genecards.org/cgi-bin/carddisp.pl?gene=PHKA1
NOS2	15.0643	P35228	61	GC17M027756	https://www.genecards.org/cgi-bin/carddisp.pl?gene=NOS2
NFU1	15.0638	Q9UMS0	54	GC02M069395	https://www.genecards.org/cgi-bin/carddisp.pl?gene=NFU1
PNPLA3	15.0612	Q9NST1	55	GC22P043923	https://www.genecards.org/cgi-bin/carddisp.pl?gene=PNPLA3
PIK3CG	15.0397	P48736	62	GC07P106865	https://www.genecards.org/cgi-bin/carddisp.pl?gene=PIK3CG
PHKG2	15.0365	P15735	57	GC16P128950	https://www.genecards.org/cgi-bin/carddisp.pl?gene=PHKG2
FBXL4	15.0306	Q9UKA2	50	GC06M098868	https://www.genecards.org/cgi-bin/carddisp.pl?gene=FBXL4
UPB1	15.0264	Q9UBR1	58	GC22P024494	https://www.genecards.org/cgi-bin/carddisp.pl?gene=UPB1
OXCT1	15.0158	P55809	59	GC05M041732	https://www.genecards.org/cgi-bin/carddisp.pl?gene=OXCT1
ARGLU1	15.0043	Q9NWB6	44	GC13M106541	https://www.genecards.org/cgi-bin/carddisp.pl?gene=ARGLU1
PARP1	15.0026	P09874	65	GC01M226360	https://www.genecards.org/cgi-bin/carddisp.pl?gene=PARP1
PRKN	14.9868	O60260	62	GC06M161348	https://www.genecards.org/cgi-bin/carddisp.pl?gene=PRKN
DPP4	14.9736	P27487	63	GC02M161992	https://www.genecards.org/cgi-bin/carddisp.pl?gene=DPP4
AKR1A1	14.9674	P14550	56	GC01P045550	https://www.genecards.org/cgi-bin/carddisp.pl?gene=AKR1A1
MT-CO3	14.9535	P00414	44	GCMTP009209	https://www.genecards.org/cgi-bin/carddisp.pl?gene=MT-CO3
MIR140	14.952		31	GC16P129899	https://www.genecards.org/cgi-bin/carddisp.pl?gene=MIR140
TFRC	14.9477	P02786	63	GC03M196827	https://www.genecards.org/cgi-bin/carddisp.pl?gene=TFRC
SLC25A29	14.9425	Q8N8R3	50	GC14M125408	https://www.genecards.org/cgi-bin/carddisp.pl?gene=SLC25A29
ARSB	14.935	P15848	60	GC05M078777	https://www.genecards.org/cgi-bin/carddisp.pl?gene=ARSB
RIMKLA	14.926	Q8IXN7	45	GC01P042380	https://www.genecards.org/cgi-bin/carddisp.pl?gene=RIMKLA
DNM1L	14.9204	O00429	60	GC12P032679	https://www.genecards.org/cgi-bin/carddisp.pl?gene=DNM1L
TTPA	14.9176	P49638	55	GC08M063048	https://www.genecards.org/cgi-bin/carddisp.pl?gene=TTPA
ABCB4	14.9133	P21439	59	GC07M087365	https://www.genecards.org/cgi-bin/carddisp.pl?gene=ABCB4
IDH1	14.888	O75874	65	GC02M208236	https://www.genecards.org/cgi-bin/carddisp.pl?gene=IDH1
DLAT	14.8566	P10515	58	GC11P116386	https://www.genecards.org/cgi-bin/carddisp.pl?gene=DLAT
MT-CO2	14.8532	P00403	50	GCMTP007587	https://www.genecards.org/cgi-bin/carddisp.pl?gene=MT-CO2
FUCA1	14.831	P04066	60	GC01M023845	https://www.genecards.org/cgi-bin/carddisp.pl?gene=FUCA1
CALM3	14.8198	P0DP25	55	GC19P046601	https://www.genecards.org/cgi-bin/carddisp.pl?gene=CALM3
SLC2A4	14.8097	P14672	60	GC17P164123	https://www.genecards.org/cgi-bin/carddisp.pl?gene=SLC2A4
LRAT	14.8049	O95237	56	GC04P154626	https://www.genecards.org/cgi-bin/carddisp.pl?gene=LRAT
MECP2	14.7964	P51608	59	GC0XM154021	https://www.genecards.org/cgi-bin/carddisp.pl?gene=MECP2
FDFT1	14.7805	P37268	58	GC08P011795	https://www.genecards.org/cgi-bin/carddisp.pl?gene=FDFT1
CLPB	14.7684	Q9H078	56	GC11M143196	https://www.genecards.org/cgi-bin/carddisp.pl?gene=CLPB
DHFR2	14.7406	Q86XF0	47	GC03M094048	https://www.genecards.org/cgi-bin/carddisp.pl?gene=DHFR2
IFNG	14.7267	P01579	63	GC12M068154	https://www.genecards.org/cgi-bin/carddisp.pl?gene=IFNG
PKLR	14.7235	P30613	59	GC01M155289	https://www.genecards.org/cgi-bin/carddisp.pl?gene=PKLR
UGT1A7	14.696	Q9HAW7	53	GC02P233681	https://www.genecards.org/cgi-bin/carddisp.pl?gene=UGT1A7
LBR	14.6607	Q14739	59	GC01M225401	https://www.genecards.org/cgi-bin/carddisp.pl?gene=LBR
MPO	14.5824	P05164	65	GC17M058269	https://www.genecards.org/cgi-bin/carddisp.pl?gene=MPO
WFS1	14.5805	O76024	58	GC04P006269	https://www.genecards.org/cgi-bin/carddisp.pl?gene=WFS1
CLN6	14.5758	Q9NWW5	49	GC15M068206	https://www.genecards.org/cgi-bin/carddisp.pl?gene=CLN6
UGT1A10	14.5728	Q9HAW8	55	GC02P233636	https://www.genecards.org/cgi-bin/carddisp.pl?gene=UGT1A10
GYS2	14.5386	P54840	57	GC12M037168	https://www.genecards.org/cgi-bin/carddisp.pl?gene=GYS2
CYP24A1	14.5379	Q07973	60	GC20M054153	https://www.genecards.org/cgi-bin/carddisp.pl?gene=CYP24A1
AK1	14.5255	P00568	58	GC09M127866	https://www.genecards.org/cgi-bin/carddisp.pl?gene=AK1
DPAGT1	14.5018	Q9H3H5	57	GC11M143857	https://www.genecards.org/cgi-bin/carddisp.pl?gene=DPAGT1
DNAJC19	14.5001	Q96DA6	53	GC03M180983	https://www.genecards.org/cgi-bin/carddisp.pl?gene=DNAJC19
MANBA	14.4678	O00462	55	GC04M102631	https://www.genecards.org/cgi-bin/carddisp.pl?gene=MANBA
LIAS	14.4587	O43766	55	GC04P040350	https://www.genecards.org/cgi-bin/carddisp.pl?gene=LIAS
GFM1	14.4489	Q96RP9	56	GC03P158644	https://www.genecards.org/cgi-bin/carddisp.pl?gene=GFM1
GM2A	14.4466	P17900	55	GC05P151212	https://www.genecards.org/cgi-bin/carddisp.pl?gene=GM2A
CTNS	14.4279	O60931	57	GC17P003636	https://www.genecards.org/cgi-bin/carddisp.pl?gene=CTNS
IBA57	14.4251	Q5T440	47	GC01P228165	https://www.genecards.org/cgi-bin/carddisp.pl?gene=IBA57
SH3BGRL3	14.4217	Q9H299	46	GC01P084382	https://www.genecards.org/cgi-bin/carddisp.pl?gene=SH3BGRL3
PDK4	14.4141	Q16654	57	GC07M095583	https://www.genecards.org/cgi-bin/carddisp.pl?gene=PDK4
STS	14.4085	P08842	59	GC0XP007146	https://www.genecards.org/cgi-bin/carddisp.pl?gene=STS
F8	14.4024	P00451	60	GC0XM154835	https://www.genecards.org/cgi-bin/carddisp.pl?gene=F8
MOGS	14.393	Q13724	56	GC02M074461	https://www.genecards.org/cgi-bin/carddisp.pl?gene=MOGS
CD320	14.3829	Q9NPF0	52	GC19M008302	https://www.genecards.org/cgi-bin/carddisp.pl?gene=CD320
SLC39A8	14.3819	Q9C0K1	56	GC04M102252	https://www.genecards.org/cgi-bin/carddisp.pl?gene=SLC39A8
MIR7-3HG	14.3758	Q8N6C7	33	GC19P161104	https://www.genecards.org/cgi-bin/carddisp.pl?gene=MIR7-3HG
ALDH9A1	14.3695	P49189	55	GC01M168922	https://www.genecards.org/cgi-bin/carddisp.pl?gene=ALDH9A1
LIPT1	14.3352	Q9Y234	52	GC02P101034	https://www.genecards.org/cgi-bin/carddisp.pl?gene=LIPT1
CPOX	14.3304	P36551	57	GC03M098576	https://www.genecards.org/cgi-bin/carddisp.pl?gene=CPOX
NDUFS2	14.3145	O75306	56	GC01P161197	https://www.genecards.org/cgi-bin/carddisp.pl?gene=NDUFS2
PIGA	14.2839	P37287	56	GC0XM015319	https://www.genecards.org/cgi-bin/carddisp.pl?gene=PIGA
ACSL4	14.2817	O60488	59	GC0XM109624	https://www.genecards.org/cgi-bin/carddisp.pl?gene=ACSL4
CYP2U1	14.2721	Q7Z449	56	GC04P107931	https://www.genecards.org/cgi-bin/carddisp.pl?gene=CYP2U1
CLCNKB	14.2587	P51801	55	GC01P083616	https://www.genecards.org/cgi-bin/carddisp.pl?gene=CLCNKB
GGH	14.2514	Q92820	55	GC08M063014	https://www.genecards.org/cgi-bin/carddisp.pl?gene=GGH
LOC107133510	14.224		10	GC11P005222	https://www.genecards.org/cgi-bin/carddisp.pl?gene=LOC107133510
CSF2RB	14.2215	P32927	58	GC22P036913	https://www.genecards.org/cgi-bin/carddisp.pl?gene=CSF2RB
RARS1	14.2088	P54136	56	GC05P168487	https://www.genecards.org/cgi-bin/carddisp.pl?gene=RARS1
DHCR24	14.1874	Q15392	57	GC01M054849	https://www.genecards.org/cgi-bin/carddisp.pl?gene=DHCR24
CLN8	14.1831	Q9UBY8	52	GC08P001755	https://www.genecards.org/cgi-bin/carddisp.pl?gene=CLN8
SLC25A3	14.1812	Q00325	57	GC12P098593	https://www.genecards.org/cgi-bin/carddisp.pl?gene=SLC25A3
GABBR1	14.1799	Q9UBS5	61	GC06M029555	https://www.genecards.org/cgi-bin/carddisp.pl?gene=GABBR1
UROD	14.1725	P06132	57	GC01P085727	https://www.genecards.org/cgi-bin/carddisp.pl?gene=UROD
NFS1	14.1621	Q9Y697	57	GC20M035668	https://www.genecards.org/cgi-bin/carddisp.pl?gene=NFS1
ABCC2	14.1611	Q92887	61	GC10P099782	https://www.genecards.org/cgi-bin/carddisp.pl?gene=ABCC2
GYG1	14.1554	P46976	58	GC03P148991	https://www.genecards.org/cgi-bin/carddisp.pl?gene=GYG1
GPX1	14.1527	P07203	57	GC03M055031	https://www.genecards.org/cgi-bin/carddisp.pl?gene=GPX1
TNFRSF11B	14.1468	O00300	59	GC08M118923	https://www.genecards.org/cgi-bin/carddisp.pl?gene=TNFRSF11B
STK11	14.1365	Q15831	62	GC19P001177	https://www.genecards.org/cgi-bin/carddisp.pl?gene=STK11
PRDX1	14.1288	Q06830	62	GC01M045943	https://www.genecards.org/cgi-bin/carddisp.pl?gene=PRDX1
PLA2G7	14.1215	Q13093	63	GC06M046704	https://www.genecards.org/cgi-bin/carddisp.pl?gene=PLA2G7
SARDH	14.0991	Q9UL12	55	GC09M133663	https://www.genecards.org/cgi-bin/carddisp.pl?gene=SARDH
ABCB7	14.0923	O75027	57	GC0XM075053	https://www.genecards.org/cgi-bin/carddisp.pl?gene=ABCB7
CYB5R3	14.0908	P00387	57	GC22M088458	https://www.genecards.org/cgi-bin/carddisp.pl?gene=CYB5R3
COQ4	14.0807	Q9Y3A0	51	GC09P128322	https://www.genecards.org/cgi-bin/carddisp.pl?gene=COQ4
ACHE	14.0587	P22303	60	GC07M100889	https://www.genecards.org/cgi-bin/carddisp.pl?gene=ACHE
UGT1A4	14.0521	P22310	56	GC02P233718	https://www.genecards.org/cgi-bin/carddisp.pl?gene=UGT1A4
SIRT3	14.0476	Q9NTG7	60	GC11M000215	https://www.genecards.org/cgi-bin/carddisp.pl?gene=SIRT3
MT-TE	14.0254		21	GCMTM014676	https://www.genecards.org/cgi-bin/carddisp.pl?gene=MT-TE
PSEN1	14.0239	P49768	66	GC14P073136	https://www.genecards.org/cgi-bin/carddisp.pl?gene=PSEN1
UQCRC2	14.0163	P22695	58	GC16P128574	https://www.genecards.org/cgi-bin/carddisp.pl?gene=UQCRC2
HLA-DQB1	14.0137	P01920	57	GC06M111596	https://www.genecards.org/cgi-bin/carddisp.pl?gene=HLA-DQB1
TRMU	14.0096	O75648	51	GC22P046330	https://www.genecards.org/cgi-bin/carddisp.pl?gene=TRMU
BMP1	13.9718	P13497	61	GC08P022165	https://www.genecards.org/cgi-bin/carddisp.pl?gene=BMP1
IGF1R	13.9667	P08069	68	GC15P098648	https://www.genecards.org/cgi-bin/carddisp.pl?gene=IGF1R
GAS5	13.9628		32	GC01M175197	https://www.genecards.org/cgi-bin/carddisp.pl?gene=GAS5
AK2	13.9603	P54819	59	GC01M033007	https://www.genecards.org/cgi-bin/carddisp.pl?gene=AK2
TCF7L2	13.9313	Q9NQB0	60	GC10P112950	https://www.genecards.org/cgi-bin/carddisp.pl?gene=TCF7L2
SOD2	13.9239	P04179	60	GC06M159669	https://www.genecards.org/cgi-bin/carddisp.pl?gene=SOD2
FXN	13.9173	Q16595	59	GC09P069035	https://www.genecards.org/cgi-bin/carddisp.pl?gene=FXN
SLC12A1	13.883	Q13621	60	GC15P201800	https://www.genecards.org/cgi-bin/carddisp.pl?gene=SLC12A1
ATM	13.8687	Q13315	66	GC11P108222	https://www.genecards.org/cgi-bin/carddisp.pl?gene=ATM
HSD3B7	13.8637	Q9H2F3	52	GC16P030985	https://www.genecards.org/cgi-bin/carddisp.pl?gene=HSD3B7
TWNK	13.8598	Q96RR1	55	GC10P128891	https://www.genecards.org/cgi-bin/carddisp.pl?gene=TWNK
SLC3A1	13.8579	Q07837	60	GC02P044275	https://www.genecards.org/cgi-bin/carddisp.pl?gene=SLC3A1
ALG6	13.8491	Q9Y672	53	GC01P063367	https://www.genecards.org/cgi-bin/carddisp.pl?gene=ALG6
PEX2	13.8372	P28328	56	GC08M076980	https://www.genecards.org/cgi-bin/carddisp.pl?gene=PEX2
BCL2	13.8366	P10415	64	GC18M063123	https://www.genecards.org/cgi-bin/carddisp.pl?gene=BCL2
CCK	13.8189	P06307	56	GC03M042274	https://www.genecards.org/cgi-bin/carddisp.pl?gene=CCK
HGD	13.7955	Q93099	56	GC03M120628	https://www.genecards.org/cgi-bin/carddisp.pl?gene=HGD
DMGDH	13.7951	Q9UI17	52	GC05M078997	https://www.genecards.org/cgi-bin/carddisp.pl?gene=DMGDH
CDK5	13.795	Q00535	66	GC07M151053	https://www.genecards.org/cgi-bin/carddisp.pl?gene=CDK5
SDHD	13.7769	O14521	57	GC11P116389	https://www.genecards.org/cgi-bin/carddisp.pl?gene=SDHD
SLC18A2	13.7744	Q05940	60	GC10P117241	https://www.genecards.org/cgi-bin/carddisp.pl?gene=SLC18A2
GNS	13.7593	P15586	57	GC12M064713	https://www.genecards.org/cgi-bin/carddisp.pl?gene=GNS
SLC6A19	13.7571	Q695T7	56	GC05P001201	https://www.genecards.org/cgi-bin/carddisp.pl?gene=SLC6A19
ACAA2	13.7465	P42765	55	GC18M049782	https://www.genecards.org/cgi-bin/carddisp.pl?gene=ACAA2
MT-RNR1	13.7388	A0A0C5B5G6	26	GCMTP000642	https://www.genecards.org/cgi-bin/carddisp.pl?gene=MT-RNR1
CACNG2	13.7357	Q9Y698	56	GC22M088406	https://www.genecards.org/cgi-bin/carddisp.pl?gene=CACNG2
DNMT3B	13.7191	Q9UBC3	63	GC20P032762	https://www.genecards.org/cgi-bin/carddisp.pl?gene=DNMT3B
ALOX12	13.7156	P18054	56	GC17P164095	https://www.genecards.org/cgi-bin/carddisp.pl?gene=ALOX12
NHLRC1	13.6954	Q6VVB1	52	GC06M018120	https://www.genecards.org/cgi-bin/carddisp.pl?gene=NHLRC1
LRP1	13.6794	Q07954	61	GC12P057128	https://www.genecards.org/cgi-bin/carddisp.pl?gene=LRP1
BAAT	13.6666	Q14032	54	GC09M101354	https://www.genecards.org/cgi-bin/carddisp.pl?gene=BAAT
HSPG2	13.6604	P98160	60	GC01M021822	https://www.genecards.org/cgi-bin/carddisp.pl?gene=HSPG2
ATAD3A	13.6568	Q9NVI7	52	GC01P082923	https://www.genecards.org/cgi-bin/carddisp.pl?gene=ATAD3A
LRP2	13.6517	P98164	61	GC02M169127	https://www.genecards.org/cgi-bin/carddisp.pl?gene=LRP2
ALAD	13.6464	P13716	59	GC09M113386	https://www.genecards.org/cgi-bin/carddisp.pl?gene=ALAD
NOS1	13.6464	P29475	63	GC12M117208	https://www.genecards.org/cgi-bin/carddisp.pl?gene=NOS1
GNRH1	13.6459	P01148	53	GC08M025419	https://www.genecards.org/cgi-bin/carddisp.pl?gene=GNRH1
DPM1	13.6429	O60762	56	GC20M050934	https://www.genecards.org/cgi-bin/carddisp.pl?gene=DPM1
ACTB	13.6255	P60709	63	GC07M005922	https://www.genecards.org/cgi-bin/carddisp.pl?gene=ACTB
ERCC2	13.611	P18074	60	GC19M045349	https://www.genecards.org/cgi-bin/carddisp.pl?gene=ERCC2
PYY	13.5887	P10082	56	GC17M043952	https://www.genecards.org/cgi-bin/carddisp.pl?gene=PYY
SCO1	13.5807	O75880	57	GC17M010672	https://www.genecards.org/cgi-bin/carddisp.pl?gene=SCO1
DHDDS	13.573	Q86SQ9	54	GC01P026432	https://www.genecards.org/cgi-bin/carddisp.pl?gene=DHDDS
PRKAR1A	13.5679	P10644	63	GC17P165859	https://www.genecards.org/cgi-bin/carddisp.pl?gene=PRKAR1A
MT-ND2	13.5654	P03891	44	GCMTP004472	https://www.genecards.org/cgi-bin/carddisp.pl?gene=MT-ND2
ADARB1	13.558	P78563	58	GC21P045073	https://www.genecards.org/cgi-bin/carddisp.pl?gene=ADARB1
CA2	13.557	P00918	64	GC08P085463	https://www.genecards.org/cgi-bin/carddisp.pl?gene=CA2
APOA2	13.5552	P02652	58	GC01M161222	https://www.genecards.org/cgi-bin/carddisp.pl?gene=APOA2
ACLY	13.5384	P53396	59	GC17M041866	https://www.genecards.org/cgi-bin/carddisp.pl?gene=ACLY
MT-ND4	13.5097	P03905	44	GCMTP010762	https://www.genecards.org/cgi-bin/carddisp.pl?gene=MT-ND4
TKFC	13.5067	Q3LXA3	53	GC11P114720	https://www.genecards.org/cgi-bin/carddisp.pl?gene=TKFC
BOLA3	13.4923	Q53S33	50	GC02M074144	https://www.genecards.org/cgi-bin/carddisp.pl?gene=BOLA3
CD40LG	13.48	P29965	62	GC0XP136649	https://www.genecards.org/cgi-bin/carddisp.pl?gene=CD40LG
GLUD1P2	13.4751		10	GC10M049613	https://www.genecards.org/cgi-bin/carddisp.pl?gene=GLUD1P2
B4GALT1	13.4733	P15291	59	GC09M033100	https://www.genecards.org/cgi-bin/carddisp.pl?gene=B4GALT1
PEX10	13.4676	O60683	53	GC01M002403	https://www.genecards.org/cgi-bin/carddisp.pl?gene=PEX10
ODC1	13.4585	P11926	60	GC02M010432	https://www.genecards.org/cgi-bin/carddisp.pl?gene=ODC1
SHMT1	13.4571	P34896	57	GC17M100270	https://www.genecards.org/cgi-bin/carddisp.pl?gene=SHMT1
ADRB3	13.4567	P13945	56	GC08M037962	https://www.genecards.org/cgi-bin/carddisp.pl?gene=ADRB3
GLRX5	13.4534	Q86SX6	52	GC14P095533	https://www.genecards.org/cgi-bin/carddisp.pl?gene=GLRX5
PRKACA	13.4464	P17612	65	GC19M112024	https://www.genecards.org/cgi-bin/carddisp.pl?gene=PRKACA
HNF1B	13.4454	P35680	55	GC17M037686	https://www.genecards.org/cgi-bin/carddisp.pl?gene=HNF1B
PSPH	13.4296	P78330	57	GC07M081595	https://www.genecards.org/cgi-bin/carddisp.pl?gene=PSPH
SPG7	13.4141	Q9UQ90	56	GC16P130822	https://www.genecards.org/cgi-bin/carddisp.pl?gene=SPG7
ERICH1	13.4066	Q86X53	39	GC08M000614	https://www.genecards.org/cgi-bin/carddisp.pl?gene=ERICH1
BSND	13.405	Q8WZ55	52	GC01P054998	https://www.genecards.org/cgi-bin/carddisp.pl?gene=BSND
UCP1	13.4002	P25874	57	GC04M140559	https://www.genecards.org/cgi-bin/carddisp.pl?gene=UCP1
SPTLC2	13.3844	O15270	60	GC14M077505	https://www.genecards.org/cgi-bin/carddisp.pl?gene=SPTLC2
MAPK3	13.3696	P27361	62	GC16M053300	https://www.genecards.org/cgi-bin/carddisp.pl?gene=MAPK3
ABCD3	13.368	P28288	57	GC01P094385	https://www.genecards.org/cgi-bin/carddisp.pl?gene=ABCD3
JUN	13.3546	P05412	63	GC01M058780	https://www.genecards.org/cgi-bin/carddisp.pl?gene=JUN
PEX14	13.3517	O75381	56	GC01P010472	https://www.genecards.org/cgi-bin/carddisp.pl?gene=PEX14
CLN5	13.3501	O75503	53	GC13P076990	https://www.genecards.org/cgi-bin/carddisp.pl?gene=CLN5
SHBG	13.3468	P04278	55	GC17P007613	https://www.genecards.org/cgi-bin/carddisp.pl?gene=SHBG
ERICH2	13.3336	A1L162	34	GC02P170772	https://www.genecards.org/cgi-bin/carddisp.pl?gene=ERICH2
JAK2	13.3284	O60674	66	GC09P004985	https://www.genecards.org/cgi-bin/carddisp.pl?gene=JAK2
VLDLR	13.3266	P98155	61	GC09P002611	https://www.genecards.org/cgi-bin/carddisp.pl?gene=VLDLR
SLC19A2	13.3159	O60779	57	GC01M169463	https://www.genecards.org/cgi-bin/carddisp.pl?gene=SLC19A2
HBA2	13.3088	P69905	53	GC16P127981	https://www.genecards.org/cgi-bin/carddisp.pl?gene=HBA2
SCARB2	13.2669	Q14108	57	GC04M076158	https://www.genecards.org/cgi-bin/carddisp.pl?gene=SCARB2
SLC30A10	13.2633	Q6XR72	55	GC01M219685	https://www.genecards.org/cgi-bin/carddisp.pl?gene=SLC30A10
GH1	13.2586	P01241	56	GC17M063917	https://www.genecards.org/cgi-bin/carddisp.pl?gene=GH1
ATP5F1E	13.2539	P56381	54	GC20M059026	https://www.genecards.org/cgi-bin/carddisp.pl?gene=ATP5F1E
BRCA1	13.2435	P38398	63	GC17M043044	https://www.genecards.org/cgi-bin/carddisp.pl?gene=BRCA1
TALDO1	13.2405	P37837	59	GC11P022704	https://www.genecards.org/cgi-bin/carddisp.pl?gene=TALDO1
CALM2	13.2363	P0DP24	56	GC02M047160	https://www.genecards.org/cgi-bin/carddisp.pl?gene=CALM2
COL6A2	13.2175	P12110	57	GC21P046098	https://www.genecards.org/cgi-bin/carddisp.pl?gene=COL6A2
DOLK	13.21	Q9UPQ8	51	GC09M128945	https://www.genecards.org/cgi-bin/carddisp.pl?gene=DOLK
ALG2	13.1993	Q9H553	53	GC09M099216	https://www.genecards.org/cgi-bin/carddisp.pl?gene=ALG2
GCSH	13.1921	P23434	54	GC16M081081	https://www.genecards.org/cgi-bin/carddisp.pl?gene=GCSH
SLC25A1	13.188	P53007	58	GC22M087890	https://www.genecards.org/cgi-bin/carddisp.pl?gene=SLC25A1
LARS2	13.1757	Q15031	57	GC03P066688	https://www.genecards.org/cgi-bin/carddisp.pl?gene=LARS2
LOC106099062	13.1753		10	GC11P022908	https://www.genecards.org/cgi-bin/carddisp.pl?gene=LOC106099062
SLC25A10	13.1702	Q9UBX3	56	GC17P081712	https://www.genecards.org/cgi-bin/carddisp.pl?gene=SLC25A10
TSHR	13.1558	P16473	61	GC14P080954	https://www.genecards.org/cgi-bin/carddisp.pl?gene=TSHR
ALG1	13.1528	Q9BT22	57	GC16P005033	https://www.genecards.org/cgi-bin/carddisp.pl?gene=ALG1
ARL6IP5	13.1441	O75915	41	GC03P069084	https://www.genecards.org/cgi-bin/carddisp.pl?gene=ARL6IP5
SAR1B	13.1406	Q9Y6B6	54	GC05M134601	https://www.genecards.org/cgi-bin/carddisp.pl?gene=SAR1B
VCP	13.1365	P55072	62	GC09M035946	https://www.genecards.org/cgi-bin/carddisp.pl?gene=VCP
RAF1	13.1297	P04049	67	GC03M012583	https://www.genecards.org/cgi-bin/carddisp.pl?gene=RAF1
SLC25A42	13.126	Q86VD7	50	GC19P019063	https://www.genecards.org/cgi-bin/carddisp.pl?gene=SLC25A42
HTT	13.1155	P42858	57	GC04P003041	https://www.genecards.org/cgi-bin/carddisp.pl?gene=HTT
MAP2K1	13.0996	Q02750	67	GC15P066386	https://www.genecards.org/cgi-bin/carddisp.pl?gene=MAP2K1
PEX16	13.0962	Q9Y5Y5	50	GC11M142633	https://www.genecards.org/cgi-bin/carddisp.pl?gene=PEX16
PRL	13.0919	P01236	56	GC06M022287	https://www.genecards.org/cgi-bin/carddisp.pl?gene=PRL
RNASEH2B	13.0854	Q5TBB1	48	GC13P050909	https://www.genecards.org/cgi-bin/carddisp.pl?gene=RNASEH2B
HYAL1	13.0804	Q12794	59	GC03M050299	https://www.genecards.org/cgi-bin/carddisp.pl?gene=HYAL1
MPC1	13.069	Q9Y5U8	55	GC06M166364	https://www.genecards.org/cgi-bin/carddisp.pl?gene=MPC1
SAT1	13.0666	P21673	59	GC0XP023784	https://www.genecards.org/cgi-bin/carddisp.pl?gene=SAT1
ECI1	13.0658	P42126	49	GC16M002239	https://www.genecards.org/cgi-bin/carddisp.pl?gene=ECI1
MTHFS	13.0425	P49914	53	GC15M079833	https://www.genecards.org/cgi-bin/carddisp.pl?gene=MTHFS
NR1I3	13.0247	Q14994	57	GC01M161229	https://www.genecards.org/cgi-bin/carddisp.pl?gene=NR1I3
SRD5A3	13.0178	Q9H8P0	53	GC04P055346	https://www.genecards.org/cgi-bin/carddisp.pl?gene=SRD5A3
CAVIN1	13.017	Q6NZI2	53	GC17M100983	https://www.genecards.org/cgi-bin/carddisp.pl?gene=CAVIN1
DRD2	13.0167	P14416	63	GC11M113409	https://www.genecards.org/cgi-bin/carddisp.pl?gene=DRD2
STAT3	13.0151	P40763	66	GC17M042313	https://www.genecards.org/cgi-bin/carddisp.pl?gene=STAT3
MB	12.9815	P02144	59	GC22M035606	https://www.genecards.org/cgi-bin/carddisp.pl?gene=MB
CCER1	12.9759	Q8TC90	36	GC12M090905	https://www.genecards.org/cgi-bin/carddisp.pl?gene=CCER1
PNPLA8	12.9736	Q9NP80	54	GC07M108470	https://www.genecards.org/cgi-bin/carddisp.pl?gene=PNPLA8
SMN1	12.9728	Q16637	54	GC05P070924	https://www.genecards.org/cgi-bin/carddisp.pl?gene=SMN1
BMP2	12.9717	P12643	58	GC20P006767	https://www.genecards.org/cgi-bin/carddisp.pl?gene=BMP2
SCARB1	12.9692	Q8WTV0	60	GC12M124776	https://www.genecards.org/cgi-bin/carddisp.pl?gene=SCARB1
IGF2	12.9632	P01344	61	GC11M015857	https://www.genecards.org/cgi-bin/carddisp.pl?gene=IGF2
TRE-TTC3-1	12.9562		17	GC01P083705	https://www.genecards.org/cgi-bin/carddisp.pl?gene=TRE-TTC3-1
AMN	12.9538	Q9BXJ7	52	GC14P102922	https://www.genecards.org/cgi-bin/carddisp.pl?gene=AMN
FGFR1	12.939	P11362	68	GC08M038400	https://www.genecards.org/cgi-bin/carddisp.pl?gene=FGFR1
ABCG2	12.933	Q9UNQ0	62	GC04M088090	https://www.genecards.org/cgi-bin/carddisp.pl?gene=ABCG2
ATP8B1	12.9304	O43520	54	GC18M057646	https://www.genecards.org/cgi-bin/carddisp.pl?gene=ATP8B1
PDK3	12.9275	Q15120	58	GC0XP024465	https://www.genecards.org/cgi-bin/carddisp.pl?gene=PDK3
ADCY10	12.8968	Q96PN6	56	GC01M167809	https://www.genecards.org/cgi-bin/carddisp.pl?gene=ADCY10
ERICH6	12.8881	Q7L0X2	40	GC03M150659	https://www.genecards.org/cgi-bin/carddisp.pl?gene=ERICH6
SAMHD1	12.8832	Q9Y3Z3	55	GC20M037812	https://www.genecards.org/cgi-bin/carddisp.pl?gene=SAMHD1
EGFR	12.8789	P00533	68	GC07P055019	https://www.genecards.org/cgi-bin/carddisp.pl?gene=EGFR
PCYT1A	12.864	P49585	59	GC03M196214	https://www.genecards.org/cgi-bin/carddisp.pl?gene=PCYT1A
STXBP1	12.8573	P61764	61	GC09P155935	https://www.genecards.org/cgi-bin/carddisp.pl?gene=STXBP1
MIR21	12.8245		32	GC17P059841	https://www.genecards.org/cgi-bin/carddisp.pl?gene=MIR21
SEPSECS	12.8097	Q9HD40	56	GC04M025121	https://www.genecards.org/cgi-bin/carddisp.pl?gene=SEPSECS
NT5E	12.8039	P21589	65	GC06P085449	https://www.genecards.org/cgi-bin/carddisp.pl?gene=NT5E
ADH1B	12.7889	P00325	56	GC04M099304	https://www.genecards.org/cgi-bin/carddisp.pl?gene=ADH1B
NGLY1	12.7785	Q96IV0	55	GC03M025718	https://www.genecards.org/cgi-bin/carddisp.pl?gene=NGLY1
SDHAF1	12.7723	A6NFY7	47	GC19P035995	https://www.genecards.org/cgi-bin/carddisp.pl?gene=SDHAF1
IKBKB	12.7685	O14920	66	GC08P042271	https://www.genecards.org/cgi-bin/carddisp.pl?gene=IKBKB
KYNU	12.7629	Q16719	60	GC02P142877	https://www.genecards.org/cgi-bin/carddisp.pl?gene=KYNU
LCT	12.7528	P09848	56	GC02M135787	https://www.genecards.org/cgi-bin/carddisp.pl?gene=LCT
PIKFYVE	12.7383	Q9Y2I7	63	GC02P208266	https://www.genecards.org/cgi-bin/carddisp.pl?gene=PIKFYVE
FLNA	12.7202	P21333	62	GC0XM154348	https://www.genecards.org/cgi-bin/carddisp.pl?gene=FLNA
KCNJ5	12.6689	P48544	60	GC11P128891	https://www.genecards.org/cgi-bin/carddisp.pl?gene=KCNJ5
UGT1A3	12.6651	P35503	52	GC02P233729	https://www.genecards.org/cgi-bin/carddisp.pl?gene=UGT1A3
GLUD1P3	12.6607		14	GC10P073730	https://www.genecards.org/cgi-bin/carddisp.pl?gene=GLUD1P3
PDSS1	12.6565	Q5T2R2	54	GC10P026697	https://www.genecards.org/cgi-bin/carddisp.pl?gene=PDSS1
HK2	12.6565	P52789	59	GC02P075619	https://www.genecards.org/cgi-bin/carddisp.pl?gene=HK2
VDAC1	12.6478	P21796	59	GC05M133975	https://www.genecards.org/cgi-bin/carddisp.pl?gene=VDAC1
TREX1	12.6469	Q9NSU2	55	GC03P066836	https://www.genecards.org/cgi-bin/carddisp.pl?gene=TREX1
TUFM	12.6398	P49411	57	GC16M053150	https://www.genecards.org/cgi-bin/carddisp.pl?gene=TUFM
MTFMT	12.6368	Q96DP5	53	GC15M065001	https://www.genecards.org/cgi-bin/carddisp.pl?gene=MTFMT
APOA4	12.6226	P06727	56	GC11M116820	https://www.genecards.org/cgi-bin/carddisp.pl?gene=APOA4
MTM1	12.6216	Q13496	56	GC0XP150562	https://www.genecards.org/cgi-bin/carddisp.pl?gene=MTM1
FADS1	12.6044	O60427	55	GC11M061799	https://www.genecards.org/cgi-bin/carddisp.pl?gene=FADS1
SULT1A1	12.6006	P50225	55	GC16M053087	https://www.genecards.org/cgi-bin/carddisp.pl?gene=SULT1A1
SC5D	12.5694	O75845	53	GC11P121292	https://www.genecards.org/cgi-bin/carddisp.pl?gene=SC5D
MC4R	12.5605	P32245	57	GC18M060371	https://www.genecards.org/cgi-bin/carddisp.pl?gene=MC4R
GATB	12.5532	O75879	53	GC04M151670	https://www.genecards.org/cgi-bin/carddisp.pl?gene=GATB
PRKCA	12.5434	P17252	65	GC17P066302	https://www.genecards.org/cgi-bin/carddisp.pl?gene=PRKCA
MT-TK	12.5407		21	GCMTP008297	https://www.genecards.org/cgi-bin/carddisp.pl?gene=MT-TK
SQSTM1	12.5394	Q13501	62	GC05P179806	https://www.genecards.org/cgi-bin/carddisp.pl?gene=SQSTM1
RDH12	12.5306	Q96NR8	56	GC14P067701	https://www.genecards.org/cgi-bin/carddisp.pl?gene=RDH12
IGFBP1	12.5173	P08833	55	GC07P052244	https://www.genecards.org/cgi-bin/carddisp.pl?gene=IGFBP1
CYCS	12.5166	P99999	60	GC07M025118	https://www.genecards.org/cgi-bin/carddisp.pl?gene=CYCS
AGXT2	12.464	Q9BYV1	52	GC05M034998	https://www.genecards.org/cgi-bin/carddisp.pl?gene=AGXT2
BMP6	12.46	P22004	57	GC06P007726	https://www.genecards.org/cgi-bin/carddisp.pl?gene=BMP6
PDX1	12.4571	P52945	58	GC13P029317	https://www.genecards.org/cgi-bin/carddisp.pl?gene=PDX1
LEKR1	12.4437	Q6ZMV7	38	GC03P156825	https://www.genecards.org/cgi-bin/carddisp.pl?gene=LEKR1
SLC39A14	12.4418	Q15043	56	GC08P022367	https://www.genecards.org/cgi-bin/carddisp.pl?gene=SLC39A14
ADORA2A	12.4407	P29274	60	GC22P024417	https://www.genecards.org/cgi-bin/carddisp.pl?gene=ADORA2A
MT-ND6	12.4311	P03923	43	GCMTM014151	https://www.genecards.org/cgi-bin/carddisp.pl?gene=MT-ND6
LARS1	12.431	Q9P2J5	57	GC05M146114	https://www.genecards.org/cgi-bin/carddisp.pl?gene=LARS1
CEL	12.4153	P19835	58	GC09P133061	https://www.genecards.org/cgi-bin/carddisp.pl?gene=CEL
PNPT1	12.4039	Q8TCS8	57	GC02M055634	https://www.genecards.org/cgi-bin/carddisp.pl?gene=PNPT1
MIR34A	12.3989		30	GC01M009151	https://www.genecards.org/cgi-bin/carddisp.pl?gene=MIR34A
CPT1B	12.397	Q92523	58	GC22M088575	https://www.genecards.org/cgi-bin/carddisp.pl?gene=CPT1B
GSK3B	12.3905	P49841	64	GC03M119821	https://www.genecards.org/cgi-bin/carddisp.pl?gene=GSK3B
KCNJ1	12.389	P48048	60	GC11M144015	https://www.genecards.org/cgi-bin/carddisp.pl?gene=KCNJ1
SPATA6L	12.383	Q8N4H0	42	GC09M004553	https://www.genecards.org/cgi-bin/carddisp.pl?gene=SPATA6L
CAMK2G	12.3595	Q13555	62	GC10M073812	https://www.genecards.org/cgi-bin/carddisp.pl?gene=CAMK2G
EPO	12.3509	P01588	55	GC07P100720	https://www.genecards.org/cgi-bin/carddisp.pl?gene=EPO
FOXO3	12.3416	O43524	61	GC06P108559	https://www.genecards.org/cgi-bin/carddisp.pl?gene=FOXO3
PLAT	12.3358	P00750	62	GC08M042174	https://www.genecards.org/cgi-bin/carddisp.pl?gene=PLAT
TECR	12.3258	Q9NZ01	55	GC19P014517	https://www.genecards.org/cgi-bin/carddisp.pl?gene=TECR
BHMT	12.3239	Q93088	56	GC05P079111	https://www.genecards.org/cgi-bin/carddisp.pl?gene=BHMT
NSF	12.3143	P46459	57	GC17P046590	https://www.genecards.org/cgi-bin/carddisp.pl?gene=NSF
CPQ	12.3128	Q9Y646	50	GC08P096645	https://www.genecards.org/cgi-bin/carddisp.pl?gene=CPQ
NBAS	12.3121	A2RRP1	52	GC02M014805	https://www.genecards.org/cgi-bin/carddisp.pl?gene=NBAS
TNFSF11	12.2997	O14788	62	GC13P042562	https://www.genecards.org/cgi-bin/carddisp.pl?gene=TNFSF11
DHODH	12.296	Q02127	59	GC16P072008	https://www.genecards.org/cgi-bin/carddisp.pl?gene=DHODH
PLA2G4A	12.2891	P47712	62	GC01P186798	https://www.genecards.org/cgi-bin/carddisp.pl?gene=PLA2G4A
ATP6AP1	12.2816	Q15904	57	GC0XP154428	https://www.genecards.org/cgi-bin/carddisp.pl?gene=ATP6AP1
SRC	12.2765	P12931	63	GC20P037344	https://www.genecards.org/cgi-bin/carddisp.pl?gene=SRC
CACNA1A	12.2744	O00555	60	GC19M013206	https://www.genecards.org/cgi-bin/carddisp.pl?gene=CACNA1A
KL	12.2565	Q9UEF7	60	GC13P033016	https://www.genecards.org/cgi-bin/carddisp.pl?gene=KL
HSPA8	12.2519	P11142	62	GC11M123057	https://www.genecards.org/cgi-bin/carddisp.pl?gene=HSPA8
LTC4S	12.2249	Q16873	56	GC05P179793	https://www.genecards.org/cgi-bin/carddisp.pl?gene=LTC4S
ALMS1	12.2033	Q8TCU4	51	GC02P073385	https://www.genecards.org/cgi-bin/carddisp.pl?gene=ALMS1
TSPO	12.1623	B1AH88	59	GC22P043151	https://www.genecards.org/cgi-bin/carddisp.pl?gene=TSPO
GOT1L1	12.1605	Q8NHS2	44	GC08M038891	https://www.genecards.org/cgi-bin/carddisp.pl?gene=GOT1L1
ALG11	12.1516	Q2TAA5	53	GC13P052012	https://www.genecards.org/cgi-bin/carddisp.pl?gene=ALG11
MTRFR	12.1498	Q9H3J6	46	GC12P140384	https://www.genecards.org/cgi-bin/carddisp.pl?gene=MTRFR
MAOB	12.1445	P27338	57	GC0XM043766	https://www.genecards.org/cgi-bin/carddisp.pl?gene=MAOB
NDUFA13	12.1159	Q9P0J0	56	GC19P019515	https://www.genecards.org/cgi-bin/carddisp.pl?gene=NDUFA13
ALG12	12.0922	Q9BV10	49	GC22M049859	https://www.genecards.org/cgi-bin/carddisp.pl?gene=ALG12
ERICH3	12.0891	Q5RHP9	39	GC01M074568	https://www.genecards.org/cgi-bin/carddisp.pl?gene=ERICH3
HAL	12.0566	P42357	56	GC12M095972	https://www.genecards.org/cgi-bin/carddisp.pl?gene=HAL
ACACB	12.0546	O00763	59	GC12P109116	https://www.genecards.org/cgi-bin/carddisp.pl?gene=ACACB
CBLIF	12.0484	P27352	55	GC11M059829	https://www.genecards.org/cgi-bin/carddisp.pl?gene=CBLIF
EIF2AK3	12.0419	Q9NZJ5	63	GC02M088556	https://www.genecards.org/cgi-bin/carddisp.pl?gene=EIF2AK3
SLC6A9	12.0303	P48067	60	GC01M043991	https://www.genecards.org/cgi-bin/carddisp.pl?gene=SLC6A9
MIR17	12.0294		27	GC13P091350	https://www.genecards.org/cgi-bin/carddisp.pl?gene=MIR17
PTGIS	12.0197	Q16647	57	GC20M049503	https://www.genecards.org/cgi-bin/carddisp.pl?gene=PTGIS
FGF21	12.0127	Q9NSA1	52	GC19P162397	https://www.genecards.org/cgi-bin/carddisp.pl?gene=FGF21
ATP6AP2	12.009	O75787	57	GC0XP040696	https://www.genecards.org/cgi-bin/carddisp.pl?gene=ATP6AP2
BCAT1	11.9921	P54687	57	GC12M024810	https://www.genecards.org/cgi-bin/carddisp.pl?gene=BCAT1
UQCRFS1	11.9844	P47985	59	GC19M029205	https://www.genecards.org/cgi-bin/carddisp.pl?gene=UQCRFS1
ENO3	11.9737	P13929	61	GC17P004948	https://www.genecards.org/cgi-bin/carddisp.pl?gene=ENO3
PLP1	11.9537	P60201	56	GC0XP103773	https://www.genecards.org/cgi-bin/carddisp.pl?gene=PLP1
DPM3	11.9523	Q9P2X0	52	GC01M155139	https://www.genecards.org/cgi-bin/carddisp.pl?gene=DPM3
RLBP1	11.949	P12271	57	GC15M089209	https://www.genecards.org/cgi-bin/carddisp.pl?gene=RLBP1
FGFR2	11.9479	P21802	68	GC10M121478	https://www.genecards.org/cgi-bin/carddisp.pl?gene=FGFR2
DPM2	11.9419	O94777	49	GC09M127935	https://www.genecards.org/cgi-bin/carddisp.pl?gene=DPM2
TUBB	11.9417	P07437	62	GC06P190688	https://www.genecards.org/cgi-bin/carddisp.pl?gene=TUBB
ALG8	11.9277	Q9BVK2	55	GC11M143360	https://www.genecards.org/cgi-bin/carddisp.pl?gene=ALG8
SYP	11.9263	P08247	59	GC0XM049187	https://www.genecards.org/cgi-bin/carddisp.pl?gene=SYP
GATC	11.9124	O43716	47	GC12P120446	https://www.genecards.org/cgi-bin/carddisp.pl?gene=GATC
AKR1B1	11.8991	P15121	60	GC07M134442	https://www.genecards.org/cgi-bin/carddisp.pl?gene=AKR1B1
TTN	11.8968	Q8WZ42	60	GC02M178525	https://www.genecards.org/cgi-bin/carddisp.pl?gene=TTN
TIMM50	11.8911	Q3ZCQ8	50	GC19P039480	https://www.genecards.org/cgi-bin/carddisp.pl?gene=TIMM50
SLC7A9	11.8839	P82251	55	GC19M032830	https://www.genecards.org/cgi-bin/carddisp.pl?gene=SLC7A9
QRSL1	11.8751	Q9H0R6	52	GC06P106629	https://www.genecards.org/cgi-bin/carddisp.pl?gene=QRSL1
HLA-DRB1	11.8654	P01911	59	GC06M111587	https://www.genecards.org/cgi-bin/carddisp.pl?gene=HLA-DRB1
KCNJ10	11.8497	P78508	58	GC01M159998	https://www.genecards.org/cgi-bin/carddisp.pl?gene=KCNJ10
AGT	11.8475	P01019	62	GC01M230690	https://www.genecards.org/cgi-bin/carddisp.pl?gene=AGT
NR1H3	11.8472	Q13133	59	GC11P047248	https://www.genecards.org/cgi-bin/carddisp.pl?gene=NR1H3
SLC35A2	11.8356	P78381	53	GC0XM048903	https://www.genecards.org/cgi-bin/carddisp.pl?gene=SLC35A2
C19orf12	11.8334	Q9NSK7	47	GC19M112350	https://www.genecards.org/cgi-bin/carddisp.pl?gene=C19orf12
PAX4	11.8239	O43316	52	GC07M127610	https://www.genecards.org/cgi-bin/carddisp.pl?gene=PAX4
PDYN	11.8129	P01213	57	GC20M001978	https://www.genecards.org/cgi-bin/carddisp.pl?gene=PDYN
SLC6A4	11.8076	P31645	60	GC17M030194	https://www.genecards.org/cgi-bin/carddisp.pl?gene=SLC6A4
BLVRA	11.8011	P53004	56	GC07P043758	https://www.genecards.org/cgi-bin/carddisp.pl?gene=BLVRA
MGP	11.8002	P08493	56	GC12M037112	https://www.genecards.org/cgi-bin/carddisp.pl?gene=MGP
AFG3L2	11.7999	Q9Y4W6	57	GC18M012328	https://www.genecards.org/cgi-bin/carddisp.pl?gene=AFG3L2
ABCC5	11.7848	O15440	56	GC03M183919	https://www.genecards.org/cgi-bin/carddisp.pl?gene=ABCC5
MIR126	11.7799		30	GC09P136670	https://www.genecards.org/cgi-bin/carddisp.pl?gene=MIR126
CLCN5	11.7753	P51795	56	GC0XP049922	https://www.genecards.org/cgi-bin/carddisp.pl?gene=CLCN5
FOXO1	11.7694	Q12778	64	GC13M040555	https://www.genecards.org/cgi-bin/carddisp.pl?gene=FOXO1
LDHB	11.7651	P07195	56	GC12M021635	https://www.genecards.org/cgi-bin/carddisp.pl?gene=LDHB
CASP3	11.7639	P42574	62	GC04M184627	https://www.genecards.org/cgi-bin/carddisp.pl?gene=CASP3
NMNAT1	11.7638	Q9HAN9	60	GC01P083252	https://www.genecards.org/cgi-bin/carddisp.pl?gene=NMNAT1
CTSK	11.7613	P43235	62	GC01M168466	https://www.genecards.org/cgi-bin/carddisp.pl?gene=CTSK
CAMK2A	11.7612	Q9UQM7	65	GC05M150219	https://www.genecards.org/cgi-bin/carddisp.pl?gene=CAMK2A
YARS2	11.7532	Q9Y2Z4	56	GC12M037365	https://www.genecards.org/cgi-bin/carddisp.pl?gene=YARS2
PEX13	11.7504	Q92968	51	GC02P061017	https://www.genecards.org/cgi-bin/carddisp.pl?gene=PEX13
ACOX2	11.7494	Q99424	56	GC03M058508	https://www.genecards.org/cgi-bin/carddisp.pl?gene=ACOX2
ABCC6	11.7432	O95255	60	GC16M052674	https://www.genecards.org/cgi-bin/carddisp.pl?gene=ABCC6
SREBF2	11.7359	Q12772	56	GC22P041833	https://www.genecards.org/cgi-bin/carddisp.pl?gene=SREBF2
EP300	11.7237	Q09472	65	GC22P097487	https://www.genecards.org/cgi-bin/carddisp.pl?gene=EP300
SUCLG2	11.7164	Q96I99	54	GC03M067358	https://www.genecards.org/cgi-bin/carddisp.pl?gene=SUCLG2
HTR1A	11.7105	P08908	59	GC05M063960	https://www.genecards.org/cgi-bin/carddisp.pl?gene=HTR1A
CALCA	11.7024	P06881	56	GC11M014966	https://www.genecards.org/cgi-bin/carddisp.pl?gene=CALCA
PGM3	11.6993	O95394	55	GC06M112280	https://www.genecards.org/cgi-bin/carddisp.pl?gene=PGM3
TPO	11.6919	P07202	61	GC02P001374	https://www.genecards.org/cgi-bin/carddisp.pl?gene=TPO
FUT2	11.6883	Q10981	57	GC19P048695	https://www.genecards.org/cgi-bin/carddisp.pl?gene=FUT2
SERPINC1	11.6858	P01008	62	GC01M175210	https://www.genecards.org/cgi-bin/carddisp.pl?gene=SERPINC1
ZMPSTE24	11.6798	O75844	53	GC01P040258	https://www.genecards.org/cgi-bin/carddisp.pl?gene=ZMPSTE24
CXCL8	11.6785	P10145	56	GC04P073740	https://www.genecards.org/cgi-bin/carddisp.pl?gene=CXCL8
MICU1	11.6755	Q9BPX6	55	GC10M072367	https://www.genecards.org/cgi-bin/carddisp.pl?gene=MICU1
ISCA2	11.6544	Q86U28	50	GC14P074493	https://www.genecards.org/cgi-bin/carddisp.pl?gene=ISCA2
SST	11.6455	P61278	55	GC03M187668	https://www.genecards.org/cgi-bin/carddisp.pl?gene=SST
IL18	11.6427	Q14116	56	GC11M112143	https://www.genecards.org/cgi-bin/carddisp.pl?gene=IL18
STX1A	11.6388	Q16623	60	GC07M082031	https://www.genecards.org/cgi-bin/carddisp.pl?gene=STX1A
HCRT	11.6355	O43612	53	GC17M100977	https://www.genecards.org/cgi-bin/carddisp.pl?gene=HCRT
PIK3C2A	11.6156	O00443	60	GC11M018212	https://www.genecards.org/cgi-bin/carddisp.pl?gene=PIK3C2A
SLC5A6	11.6134	Q9Y289	57	GC02M027201	https://www.genecards.org/cgi-bin/carddisp.pl?gene=SLC5A6
GLRA1	11.604	P23415	60	GC05M151822	https://www.genecards.org/cgi-bin/carddisp.pl?gene=GLRA1
VAMP2	11.6036	P63027	58	GC17M100004	https://www.genecards.org/cgi-bin/carddisp.pl?gene=VAMP2
MAPK8	11.5999	P45983	63	GC10P048306	https://www.genecards.org/cgi-bin/carddisp.pl?gene=MAPK8
PVT1	11.5948		33	GC08P128471	https://www.genecards.org/cgi-bin/carddisp.pl?gene=PVT1
CYP3A7	11.5899	P24462	52	GC07M099705	https://www.genecards.org/cgi-bin/carddisp.pl?gene=CYP3A7
SCN1A	11.5867	P35498	60	GC02M165989	https://www.genecards.org/cgi-bin/carddisp.pl?gene=SCN1A
MDH1	11.5851	P40925	55	GC02P063557	https://www.genecards.org/cgi-bin/carddisp.pl?gene=MDH1
SLC9A1	11.5829	P19634	63	GC01M037058	https://www.genecards.org/cgi-bin/carddisp.pl?gene=SLC9A1
DDOST	11.576	P39656	57	GC01M020651	https://www.genecards.org/cgi-bin/carddisp.pl?gene=DDOST
INPP5E	11.5716	Q9NRR6	52	GC09M136428	https://www.genecards.org/cgi-bin/carddisp.pl?gene=INPP5E
CST3	11.5612	P01034	56	GC20M024240	https://www.genecards.org/cgi-bin/carddisp.pl?gene=CST3
CKB	11.5459	P12277	57	GC14M103519	https://www.genecards.org/cgi-bin/carddisp.pl?gene=CKB
DNM2	11.5429	P50570	63	GC19P010718	https://www.genecards.org/cgi-bin/carddisp.pl?gene=DNM2
NDUFA4	11.5389	O00483	55	GC07M010938	https://www.genecards.org/cgi-bin/carddisp.pl?gene=NDUFA4
SLC38A1	11.5346	Q9H2H9	55	GC12M046183	https://www.genecards.org/cgi-bin/carddisp.pl?gene=SLC38A1
PINK1	11.5331	Q9BXM7	59	GC01P083848	https://www.genecards.org/cgi-bin/carddisp.pl?gene=PINK1
HTRA2	11.5326	O43464	59	GC02P074529	https://www.genecards.org/cgi-bin/carddisp.pl?gene=HTRA2
NEUROD1	11.5314	Q13562	56	GC02M181673	https://www.genecards.org/cgi-bin/carddisp.pl?gene=NEUROD1
GNAQ	11.5167	P50148	61	GC09M077716	https://www.genecards.org/cgi-bin/carddisp.pl?gene=GNAQ
TIMM8A	11.507	O60220	54	GC0XM101345	https://www.genecards.org/cgi-bin/carddisp.pl?gene=TIMM8A
COL3A1	11.4938	P02461	60	GC02P188974	https://www.genecards.org/cgi-bin/carddisp.pl?gene=COL3A1
FAS	11.4813	P25445	63	GC10P128620	https://www.genecards.org/cgi-bin/carddisp.pl?gene=FAS
SHMT2	11.4734	P34897	59	GC12P057229	https://www.genecards.org/cgi-bin/carddisp.pl?gene=SHMT2
IL1A	11.4725	P01583	58	GC02M112773	https://www.genecards.org/cgi-bin/carddisp.pl?gene=IL1A
C3	11.4683	P01024	62	GC19M006677	https://www.genecards.org/cgi-bin/carddisp.pl?gene=C3
C1QBP	11.4655	Q07021	57	GC17M005432	https://www.genecards.org/cgi-bin/carddisp.pl?gene=C1QBP
FBN1	11.4453	P35555	60	GC15M048408	https://www.genecards.org/cgi-bin/carddisp.pl?gene=FBN1
MIR30A	11.4377		27	GC06M071403	https://www.genecards.org/cgi-bin/carddisp.pl?gene=MIR30A
UMOD	11.4347	P07911	55	GC16M052793	https://www.genecards.org/cgi-bin/carddisp.pl?gene=UMOD
PPP1CB	11.4339	P62140	59	GC02P030342	https://www.genecards.org/cgi-bin/carddisp.pl?gene=PPP1CB
POMT1	11.4337	Q9Y6A1	57	GC09P131502	https://www.genecards.org/cgi-bin/carddisp.pl?gene=POMT1
SCD	11.418	O00767	62	GC10P100347	https://www.genecards.org/cgi-bin/carddisp.pl?gene=SCD
COQ5	11.3988	Q5HYK3	53	GC12M120503	https://www.genecards.org/cgi-bin/carddisp.pl?gene=COQ5
COG8	11.396	Q96MW5	50	GC16M069320	https://www.genecards.org/cgi-bin/carddisp.pl?gene=COG8
VARS2	11.3923	Q5ST30	56	GC06P190693	https://www.genecards.org/cgi-bin/carddisp.pl?gene=VARS2
SCN5A	11.3911	Q14524	63	GC03M038887	https://www.genecards.org/cgi-bin/carddisp.pl?gene=SCN5A
AKR1C2	11.3889	P52895	57	GC10M004987	https://www.genecards.org/cgi-bin/carddisp.pl?gene=AKR1C2
NF1	11.3854	P21359	60	GC17P031094	https://www.genecards.org/cgi-bin/carddisp.pl?gene=NF1
CYC1	11.3835	P08574	57	GC08P144095	https://www.genecards.org/cgi-bin/carddisp.pl?gene=CYC1
CUL3	11.3802	Q13618	60	GC02M224470	https://www.genecards.org/cgi-bin/carddisp.pl?gene=CUL3
SLC35A1	11.373	P78382	52	GC06P087470	https://www.genecards.org/cgi-bin/carddisp.pl?gene=SLC35A1
ELN	11.3614	P15502	56	GC07P074027	https://www.genecards.org/cgi-bin/carddisp.pl?gene=ELN
NDUFAF1	11.3479	Q9Y375	53	GC15M041387	https://www.genecards.org/cgi-bin/carddisp.pl?gene=NDUFAF1
SHANK3	11.3465	Q9BYB0	52	GC22P097722	https://www.genecards.org/cgi-bin/carddisp.pl?gene=SHANK3
QARS1	11.3422	P47897	47	GC03M055015	https://www.genecards.org/cgi-bin/carddisp.pl?gene=QARS1
TLR4	11.3411	O00206	63	GC09P117704	https://www.genecards.org/cgi-bin/carddisp.pl?gene=TLR4
CPT1C	11.338	Q8TCG5	55	GC19P049690	https://www.genecards.org/cgi-bin/carddisp.pl?gene=CPT1C
CYP26B1	11.3248	Q9NR63	56	GC02M072129	https://www.genecards.org/cgi-bin/carddisp.pl?gene=CYP26B1
DLG3	11.3183	Q92796	56	GC0XP070444	https://www.genecards.org/cgi-bin/carddisp.pl?gene=DLG3
RORA	11.3173	P35398	61	GC15M060488	https://www.genecards.org/cgi-bin/carddisp.pl?gene=RORA
COL1A1	11.3145	P02452	62	GC17M101332	https://www.genecards.org/cgi-bin/carddisp.pl?gene=COL1A1
ALG13	11.3104	Q9NP73	50	GC0XP111665	https://www.genecards.org/cgi-bin/carddisp.pl?gene=ALG13
IDO1	11.2939	P14902	59	GC08P045380	https://www.genecards.org/cgi-bin/carddisp.pl?gene=IDO1
PNPLA6	11.2839	Q8IY17	56	GC19P007534	https://www.genecards.org/cgi-bin/carddisp.pl?gene=PNPLA6
ABCC1	11.2796	P33527	61	GC16P015949	https://www.genecards.org/cgi-bin/carddisp.pl?gene=ABCC1
GLUD1P4	11.2796		9	GC18P059778	https://www.genecards.org/cgi-bin/carddisp.pl?gene=GLUD1P4
IGFBP3	11.2762	P17936	59	GC07M045912	https://www.genecards.org/cgi-bin/carddisp.pl?gene=IGFBP3
SLCO1B3	11.2586	Q9NPD5	56	GC12P020810	https://www.genecards.org/cgi-bin/carddisp.pl?gene=SLCO1B3
FUT8	11.2528	Q9BYC5	56	GC14P065356	https://www.genecards.org/cgi-bin/carddisp.pl?gene=FUT8
MIR27A	11.2492		31	GC19M112017	https://www.genecards.org/cgi-bin/carddisp.pl?gene=MIR27A
TXN	11.2489	P10599	59	GC09M110243	https://www.genecards.org/cgi-bin/carddisp.pl?gene=TXN
XRCC1	11.2479	P18887	57	GC19M043543	https://www.genecards.org/cgi-bin/carddisp.pl?gene=XRCC1
NGF	11.2419	P01138	64	GC01M115285	https://www.genecards.org/cgi-bin/carddisp.pl?gene=NGF
NPC1L1	11.2413	Q9UHC9	56	GC07M044512	https://www.genecards.org/cgi-bin/carddisp.pl?gene=NPC1L1
RNASEH2A	11.2312	O75792	56	GC19P161497	https://www.genecards.org/cgi-bin/carddisp.pl?gene=RNASEH2A
AOX1	11.2239	Q06278	56	GC02P200585	https://www.genecards.org/cgi-bin/carddisp.pl?gene=AOX1
ADCY5	11.214	O95622	60	GC03M123282	https://www.genecards.org/cgi-bin/carddisp.pl?gene=ADCY5
CHKA	11.2102	P35790	57	GC11M068052	https://www.genecards.org/cgi-bin/carddisp.pl?gene=CHKA
GARS1	11.2023	P41250	57	GC07P030580	https://www.genecards.org/cgi-bin/carddisp.pl?gene=GARS1
PTPRC	11.1963	P08575	65	GC01P198607	https://www.genecards.org/cgi-bin/carddisp.pl?gene=PTPRC
ABHD12	11.195	Q8N2K0	53	GC20M025294	https://www.genecards.org/cgi-bin/carddisp.pl?gene=ABHD12
UQCRB	11.1928	P14927	56	GC08M096225	https://www.genecards.org/cgi-bin/carddisp.pl?gene=UQCRB
CYP46A1	11.1778	Q9Y6A2	56	GC14P099684	https://www.genecards.org/cgi-bin/carddisp.pl?gene=CYP46A1
GLULP3	11.177		10	GC11M122613	https://www.genecards.org/cgi-bin/carddisp.pl?gene=GLULP3
SMS	11.1662	P52788	57	GC0XP021958	https://www.genecards.org/cgi-bin/carddisp.pl?gene=SMS
MIR125A	11.163		30	GC19P162542	https://www.genecards.org/cgi-bin/carddisp.pl?gene=MIR125A
PFAS	11.1566	O15067	56	GC17P008247	https://www.genecards.org/cgi-bin/carddisp.pl?gene=PFAS
ITPR1	11.1561	Q14643	62	GC03P004500	https://www.genecards.org/cgi-bin/carddisp.pl?gene=ITPR1
COG5	11.1555	Q9UP83	50	GC07M107201	https://www.genecards.org/cgi-bin/carddisp.pl?gene=COG5
VWF	11.1541	P04275	60	GC12M036869	https://www.genecards.org/cgi-bin/carddisp.pl?gene=VWF
GANAB	11.1464	Q14697	59	GC11M142861	https://www.genecards.org/cgi-bin/carddisp.pl?gene=GANAB
SLC35C1	11.1388	Q96A29	51	GC11P049443	https://www.genecards.org/cgi-bin/carddisp.pl?gene=SLC35C1
VEGFA	11.1326	P15692	61	GC06P043770	https://www.genecards.org/cgi-bin/carddisp.pl?gene=VEGFA
MMP2	11.0987	P08253	66	GC16P129449	https://www.genecards.org/cgi-bin/carddisp.pl?gene=MMP2
NDUFA1	11.0923	O15239	55	GC0XP119871	https://www.genecards.org/cgi-bin/carddisp.pl?gene=NDUFA1
SLC25A21	11.0872	Q9BQT8	53	GC14M036677	https://www.genecards.org/cgi-bin/carddisp.pl?gene=SLC25A21
NT5C3A	11.0827	Q9H0P0	57	GC07M033014	https://www.genecards.org/cgi-bin/carddisp.pl?gene=NT5C3A
MIR451A	11.0742		25	GC17M028861	https://www.genecards.org/cgi-bin/carddisp.pl?gene=MIR451A
MYH7	11.0649	P12883	60	GC14M023412	https://www.genecards.org/cgi-bin/carddisp.pl?gene=MYH7
CRAT	11.0631	P43155	59	GC09M129094	https://www.genecards.org/cgi-bin/carddisp.pl?gene=CRAT
COG7	11.057	P83436	50	GC16M023388	https://www.genecards.org/cgi-bin/carddisp.pl?gene=COG7
SACS	11.0384	Q9NZJ4	50	GC13M023288	https://www.genecards.org/cgi-bin/carddisp.pl?gene=SACS
F10	11.0375	P00742	63	GC13P113122	https://www.genecards.org/cgi-bin/carddisp.pl?gene=F10
LEPQTL1	11.0294		10	GC02U903086	https://www.genecards.org/cgi-bin/carddisp.pl?gene=LEPQTL1
APTX	11.028	Q7Z2E3	56	GC09M032886	https://www.genecards.org/cgi-bin/carddisp.pl?gene=APTX
HSPA4	11.0219	P34932	56	GC05P133148	https://www.genecards.org/cgi-bin/carddisp.pl?gene=HSPA4
MGAM	11.0217	O43451	57	GC07P170002	https://www.genecards.org/cgi-bin/carddisp.pl?gene=MGAM
POMT2	11.0203	Q9UKY4	55	GC14M077274	https://www.genecards.org/cgi-bin/carddisp.pl?gene=POMT2
CYP2J2	11.0186	P51589	53	GC01M059893	https://www.genecards.org/cgi-bin/carddisp.pl?gene=CYP2J2
SMAD4	11.0089	Q13485	66	GC18P051028	https://www.genecards.org/cgi-bin/carddisp.pl?gene=SMAD4
HCCS	10.9926	P53701	55	GC0XP011111	https://www.genecards.org/cgi-bin/carddisp.pl?gene=HCCS
MRPS16	10.9878	Q9Y3D3	53	GC10M073248	https://www.genecards.org/cgi-bin/carddisp.pl?gene=MRPS16
TSC2	10.9865	P49815	64	GC16P128054	https://www.genecards.org/cgi-bin/carddisp.pl?gene=TSC2
GGT5	10.9839	P36269	50	GC22M024219	https://www.genecards.org/cgi-bin/carddisp.pl?gene=GGT5
ATP6V1A	10.9763	P38606	58	GC03P113904	https://www.genecards.org/cgi-bin/carddisp.pl?gene=ATP6V1A
TRA-TGC7-1	10.9554		14	GC06M111328	https://www.genecards.org/cgi-bin/carddisp.pl?gene=TRA-TGC7-1
CYBB	10.9549	P04839	61	GC0XP037780	https://www.genecards.org/cgi-bin/carddisp.pl?gene=CYBB
HSP90AA1	10.9526	P07900	65	GC14M102080	https://www.genecards.org/cgi-bin/carddisp.pl?gene=HSP90AA1
HP	10.9512	P00738	58	GC16P129983	https://www.genecards.org/cgi-bin/carddisp.pl?gene=HP
ADIPOR1	10.9456	Q96A54	56	GC01M202940	https://www.genecards.org/cgi-bin/carddisp.pl?gene=ADIPOR1
NTRK2	10.9446	Q16620	66	GC09P084668	https://www.genecards.org/cgi-bin/carddisp.pl?gene=NTRK2
PEX19	10.9396	P40855	56	GC01M160276	https://www.genecards.org/cgi-bin/carddisp.pl?gene=PEX19
PTPN1	10.9281	P18031	63	GC20P050510	https://www.genecards.org/cgi-bin/carddisp.pl?gene=PTPN1
HAAO	10.928	P46952	56	GC02M042767	https://www.genecards.org/cgi-bin/carddisp.pl?gene=HAAO
UGDH	10.9235	O60701	57	GC04M039502	https://www.genecards.org/cgi-bin/carddisp.pl?gene=UGDH
VPS33B	10.907	Q9H267	53	GC15M090998	https://www.genecards.org/cgi-bin/carddisp.pl?gene=VPS33B
MIR29A	10.896		30	GC07M130876	https://www.genecards.org/cgi-bin/carddisp.pl?gene=MIR29A
KNG1	10.8874	P01042	60	GC03P186717	https://www.genecards.org/cgi-bin/carddisp.pl?gene=KNG1
WDR45	10.876	Q9Y484	52	GC0XM049074	https://www.genecards.org/cgi-bin/carddisp.pl?gene=WDR45
ATP5F1D	10.8612	P30049	52	GC19P160956	https://www.genecards.org/cgi-bin/carddisp.pl?gene=ATP5F1D
LARGE1	10.8566	O95461	53	GC22M088338	https://www.genecards.org/cgi-bin/carddisp.pl?gene=LARGE1
CACNA1S	10.8521	Q13698	62	GC01M201008	https://www.genecards.org/cgi-bin/carddisp.pl?gene=CACNA1S
MRPL44	10.8424	Q9H9J2	52	GC02P223957	https://www.genecards.org/cgi-bin/carddisp.pl?gene=MRPL44
DLG1	10.8409	Q12959	57	GC03M197042	https://www.genecards.org/cgi-bin/carddisp.pl?gene=DLG1
PRNP	10.8365	F7VJQ1	61	GC20P004686	https://www.genecards.org/cgi-bin/carddisp.pl?gene=PRNP
CAPN3	10.8357	P20807	60	GC15P042359	https://www.genecards.org/cgi-bin/carddisp.pl?gene=CAPN3
MMP9	10.8243	P14780	66	GC20P046008	https://www.genecards.org/cgi-bin/carddisp.pl?gene=MMP9
SLC38A2	10.8181	Q96QD8	52	GC12M046358	https://www.genecards.org/cgi-bin/carddisp.pl?gene=SLC38A2
LYRM4	10.8154	Q9HD34	50	GC06M005036	https://www.genecards.org/cgi-bin/carddisp.pl?gene=LYRM4
PYCR2	10.797	Q96C36	57	GC01M225919	https://www.genecards.org/cgi-bin/carddisp.pl?gene=PYCR2
HSPB1	10.7895	P04792	65	GC07P076302	https://www.genecards.org/cgi-bin/carddisp.pl?gene=HSPB1
CDKN3	10.7859	Q16667	54	GC14P061896	https://www.genecards.org/cgi-bin/carddisp.pl?gene=CDKN3
CYP4A11	10.7816	Q02928	52	GC01M046929	https://www.genecards.org/cgi-bin/carddisp.pl?gene=CYP4A11
DARS1	10.7686	P14868	55	GC02M135905	https://www.genecards.org/cgi-bin/carddisp.pl?gene=DARS1
PRKCSH	10.7679	P14314	58	GC19P011435	https://www.genecards.org/cgi-bin/carddisp.pl?gene=PRKCSH
MIR378A	10.7665		30	GC05P149732	https://www.genecards.org/cgi-bin/carddisp.pl?gene=MIR378A
SLC39A4	10.7545	Q6P5W5	54	GC08M144409	https://www.genecards.org/cgi-bin/carddisp.pl?gene=SLC39A4
NLRP3	10.745	Q96P20	62	GC01P247692	https://www.genecards.org/cgi-bin/carddisp.pl?gene=NLRP3
GAL	10.7368	P22466	57	GC11P115247	https://www.genecards.org/cgi-bin/carddisp.pl?gene=GAL
FTL	10.7288	P02792	58	GC19P048965	https://www.genecards.org/cgi-bin/carddisp.pl?gene=FTL
PLA2G2A	10.7224	P14555	60	GC01M019975	https://www.genecards.org/cgi-bin/carddisp.pl?gene=PLA2G2A
AKR1C3	10.7145	P42330	57	GC10P005035	https://www.genecards.org/cgi-bin/carddisp.pl?gene=AKR1C3
MAPK10	10.7054	P53779	59	GC04M085990	https://www.genecards.org/cgi-bin/carddisp.pl?gene=MAPK10
RNASEH2C	10.7032	Q8TDP1	51	GC11M065714	https://www.genecards.org/cgi-bin/carddisp.pl?gene=RNASEH2C
SGPL1	10.6799	O95470	59	GC10P070815	https://www.genecards.org/cgi-bin/carddisp.pl?gene=SGPL1
SETX	10.6726	Q7Z333	53	GC09M132261	https://www.genecards.org/cgi-bin/carddisp.pl?gene=SETX
SRD5A1	10.6505	P18405	57	GC05P006633	https://www.genecards.org/cgi-bin/carddisp.pl?gene=SRD5A1
CREBBP	10.6415	Q92793	68	GC16M052313	https://www.genecards.org/cgi-bin/carddisp.pl?gene=CREBBP
CKM	10.6414	P06732	59	GC19M045306	https://www.genecards.org/cgi-bin/carddisp.pl?gene=CKM
FIG4	10.6394	Q92562	56	GC06P191560	https://www.genecards.org/cgi-bin/carddisp.pl?gene=FIG4
ATP1A2	10.6281	P50993	61	GC01P160115	https://www.genecards.org/cgi-bin/carddisp.pl?gene=ATP1A2
TMEM165	10.6017	Q9HC07	51	GC04P055395	https://www.genecards.org/cgi-bin/carddisp.pl?gene=TMEM165
CAV3	10.5989	P56539	56	GC03P008733	https://www.genecards.org/cgi-bin/carddisp.pl?gene=CAV3
CTLA4	10.5748	P16410	60	GC02P205111	https://www.genecards.org/cgi-bin/carddisp.pl?gene=CTLA4
DRD1	10.5743	P21728	58	GC05M175440	https://www.genecards.org/cgi-bin/carddisp.pl?gene=DRD1
UGT1A	10.5708		18	GC02P235485	https://www.genecards.org/cgi-bin/carddisp.pl?gene=UGT1A
AIRE	10.5655	O43918	56	GC21P044285	https://www.genecards.org/cgi-bin/carddisp.pl?gene=AIRE
MIR22	10.5592		30	GC17M001713	https://www.genecards.org/cgi-bin/carddisp.pl?gene=MIR22
SIRT4	10.5582	Q9Y6E7	54	GC12P120291	https://www.genecards.org/cgi-bin/carddisp.pl?gene=SIRT4
APOC1	10.5556	P02654	53	GC19P044914	https://www.genecards.org/cgi-bin/carddisp.pl?gene=APOC1
CHIT1	10.5467	Q13231	56	GC01M203213	https://www.genecards.org/cgi-bin/carddisp.pl?gene=CHIT1
TRMT10C	10.5448	Q7L0Y3	49	GC03P101561	https://www.genecards.org/cgi-bin/carddisp.pl?gene=TRMT10C
CEP104	10.5448	O60308	49	GC01M003812	https://www.genecards.org/cgi-bin/carddisp.pl?gene=CEP104
TRPM6	10.5439	Q9BX84	56	GC09M074725	https://www.genecards.org/cgi-bin/carddisp.pl?gene=TRPM6
AADAT	10.5412	Q8N5Z0	53	GC04M170060	https://www.genecards.org/cgi-bin/carddisp.pl?gene=AADAT
SNAP25	10.5399	P60880	62	GC20P011804	https://www.genecards.org/cgi-bin/carddisp.pl?gene=SNAP25
LPA	10.5346	P08519	55	GC06M160531	https://www.genecards.org/cgi-bin/carddisp.pl?gene=LPA
IARS1	10.5331	P41252	57	GC09M126483	https://www.genecards.org/cgi-bin/carddisp.pl?gene=IARS1
F5	10.528	P12259	59	GC01M169511	https://www.genecards.org/cgi-bin/carddisp.pl?gene=F5
F7	10.5124	P08709	61	GC13P113105	https://www.genecards.org/cgi-bin/carddisp.pl?gene=F7
ADH1C	10.5124	P00326	53	GC04M099336	https://www.genecards.org/cgi-bin/carddisp.pl?gene=ADH1C
ESR2	10.5091	Q92731	61	GC14M064084	https://www.genecards.org/cgi-bin/carddisp.pl?gene=ESR2
TIMP1	10.501	P01033	57	GC0XP061588	https://www.genecards.org/cgi-bin/carddisp.pl?gene=TIMP1
GABBR2	10.4983	O75899	60	GC09M098288	https://www.genecards.org/cgi-bin/carddisp.pl?gene=GABBR2
ADIPOR2	10.4882	Q86V24	54	GC12P001670	https://www.genecards.org/cgi-bin/carddisp.pl?gene=ADIPOR2
TRAPPC11	10.4846	Q7Z392	49	GC04P183659	https://www.genecards.org/cgi-bin/carddisp.pl?gene=TRAPPC11
ABCC9	10.4692	O60706	57	GC12M021797	https://www.genecards.org/cgi-bin/carddisp.pl?gene=ABCC9
PPP2CA	10.4663	P67775	63	GC05M134194	https://www.genecards.org/cgi-bin/carddisp.pl?gene=PPP2CA
SLC11A2	10.4604	P49281	60	GC12M050952	https://www.genecards.org/cgi-bin/carddisp.pl?gene=SLC11A2
NDUFA2	10.4597	O43678	53	GC05M140843	https://www.genecards.org/cgi-bin/carddisp.pl?gene=NDUFA2
MT-TI	10.4552		21	GCMTP004265	https://www.genecards.org/cgi-bin/carddisp.pl?gene=MT-TI
ERCC4	10.4484	Q92889	59	GC16P013920	https://www.genecards.org/cgi-bin/carddisp.pl?gene=ERCC4
YWHAG	10.4342	P61981	60	GC07M082147	https://www.genecards.org/cgi-bin/carddisp.pl?gene=YWHAG
ATP6V1E1	10.4315	P36543	58	GC22M017592	https://www.genecards.org/cgi-bin/carddisp.pl?gene=ATP6V1E1
RPS6KB1	10.4289	P23443	63	GC17P059893	https://www.genecards.org/cgi-bin/carddisp.pl?gene=RPS6KB1
PTK2	10.4144	Q05397	62	GC08M140657	https://www.genecards.org/cgi-bin/carddisp.pl?gene=PTK2
SPTAN1	10.4126	Q13813	61	GC09P128552	https://www.genecards.org/cgi-bin/carddisp.pl?gene=SPTAN1
CTSC	10.3887	P53634	60	GC11M143465	https://www.genecards.org/cgi-bin/carddisp.pl?gene=CTSC
CNGB1	10.3876	Q14028	53	GC16M057884	https://www.genecards.org/cgi-bin/carddisp.pl?gene=CNGB1
CBL	10.372	P22681	64	GC11P119206	https://www.genecards.org/cgi-bin/carddisp.pl?gene=CBL
PLCB4	10.3701	Q15147	57	GC20P009067	https://www.genecards.org/cgi-bin/carddisp.pl?gene=PLCB4
KCTD7	10.3645	Q96MP8	49	GC07P066628	https://www.genecards.org/cgi-bin/carddisp.pl?gene=KCTD7
DNMT3A	10.3644	Q9Y6K1	65	GC02M025228	https://www.genecards.org/cgi-bin/carddisp.pl?gene=DNMT3A
PTPN22	10.3573	Q9Y2R2	59	GC01M113813	https://www.genecards.org/cgi-bin/carddisp.pl?gene=PTPN22
MAPK14	10.3568	Q16539	65	GC06P190827	https://www.genecards.org/cgi-bin/carddisp.pl?gene=MAPK14
TNXB	10.3522	P22105	56	GC06M111563	https://www.genecards.org/cgi-bin/carddisp.pl?gene=TNXB
MALAT1	10.351		33	GC11P115065	https://www.genecards.org/cgi-bin/carddisp.pl?gene=MALAT1
SYNE1	10.3503	Q8NF91	53	GC06M152121	https://www.genecards.org/cgi-bin/carddisp.pl?gene=SYNE1
NAT1	10.3496	P18440	57	GC08P018183	https://www.genecards.org/cgi-bin/carddisp.pl?gene=NAT1
CD8A	10.3427	P01732	60	GC02M086784	https://www.genecards.org/cgi-bin/carddisp.pl?gene=CD8A
BPGM	10.337	P07738	57	GC07P134646	https://www.genecards.org/cgi-bin/carddisp.pl?gene=BPGM
HLA-B	10.3329	P01889	59	GC06M111465	https://www.genecards.org/cgi-bin/carddisp.pl?gene=HLA-B
HDAC1	10.3264	Q13547	64	GC01P032292	https://www.genecards.org/cgi-bin/carddisp.pl?gene=HDAC1
TUBA1A	10.3038	Q71U36	62	GC12M049184	https://www.genecards.org/cgi-bin/carddisp.pl?gene=TUBA1A
LINC02605	10.3026		21	GC08P078838	https://www.genecards.org/cgi-bin/carddisp.pl?gene=LINC02605
CLCN1	10.3018	P35523	56	GC07P143316	https://www.genecards.org/cgi-bin/carddisp.pl?gene=CLCN1
IMPDH1	10.2983	P20839	60	GC07M128392	https://www.genecards.org/cgi-bin/carddisp.pl?gene=IMPDH1
COG4	10.2958	Q9H9E3	51	GC16M076169	https://www.genecards.org/cgi-bin/carddisp.pl?gene=COG4
CD4	10.279	P01730	63	GC12P006786	https://www.genecards.org/cgi-bin/carddisp.pl?gene=CD4
UGT2B7	10.2738	P16662	56	GC04P069051	https://www.genecards.org/cgi-bin/carddisp.pl?gene=UGT2B7
CEP290	10.2501	O15078	53	GC12M088049	https://www.genecards.org/cgi-bin/carddisp.pl?gene=CEP290
TFAP2A	10.2495	P05549	60	GC06M010393	https://www.genecards.org/cgi-bin/carddisp.pl?gene=TFAP2A
HNRNPA2B1	10.2376	P22626	59	GC07M026174	https://www.genecards.org/cgi-bin/carddisp.pl?gene=HNRNPA2B1
PGR-AS1	10.2372		19	GC11P116120	https://www.genecards.org/cgi-bin/carddisp.pl?gene=PGR-AS1
PLTP	10.2353	P55058	57	GC20M045898	https://www.genecards.org/cgi-bin/carddisp.pl?gene=PLTP
GLP1R	10.2277	P43220	60	GC06P039048	https://www.genecards.org/cgi-bin/carddisp.pl?gene=GLP1R
FXYD2	10.2182	P54710	54	GC11M117800	https://www.genecards.org/cgi-bin/carddisp.pl?gene=FXYD2
COG6	10.2179	Q9Y2V7	50	GC13P039655	https://www.genecards.org/cgi-bin/carddisp.pl?gene=COG6
CD40	10.2177	P25942	63	GC20P046118	https://www.genecards.org/cgi-bin/carddisp.pl?gene=CD40
SKIC2	10.2114	Q15477	53	GC06P199266	https://www.genecards.org/cgi-bin/carddisp.pl?gene=SKIC2
PRKCG	10.2086	P05129	65	GC19P053879	https://www.genecards.org/cgi-bin/carddisp.pl?gene=PRKCG
ALDH1A1	10.2083	P00352	60	GC09M072900	https://www.genecards.org/cgi-bin/carddisp.pl?gene=ALDH1A1
MIPEP	10.2015	Q99797	53	GC13M023730	https://www.genecards.org/cgi-bin/carddisp.pl?gene=MIPEP
FOXP3	10.1992	Q9BZS1	60	GC0XM049250	https://www.genecards.org/cgi-bin/carddisp.pl?gene=FOXP3
PRKACG	10.1988	P22612	58	GC09M072277	https://www.genecards.org/cgi-bin/carddisp.pl?gene=PRKACG
VMA12	10.1924	Q8N511	44	GC17P174177	https://www.genecards.org/cgi-bin/carddisp.pl?gene=VMA12
PLCE1	10.1867	Q9P212	56	GC10P093993	https://www.genecards.org/cgi-bin/carddisp.pl?gene=PLCE1
PIGL	10.1688	Q9Y2B2	51	GC17P016217	https://www.genecards.org/cgi-bin/carddisp.pl?gene=PIGL
GPIHBP1	10.1687	Q8IV16	49	GC08P143213	https://www.genecards.org/cgi-bin/carddisp.pl?gene=GPIHBP1
GAD3P	10.1681		7	GC18P060637	https://www.genecards.org/cgi-bin/carddisp.pl?gene=GAD3P
MIRLET7C	10.158		30	GC21P021916	https://www.genecards.org/cgi-bin/carddisp.pl?gene=MIRLET7C
WNK1	10.1549	Q9H4A3	61	GC12P000889	https://www.genecards.org/cgi-bin/carddisp.pl?gene=WNK1
ERCC6	10.1429	Q03468	59	GC10M049692	https://www.genecards.org/cgi-bin/carddisp.pl?gene=ERCC6
SLC38A3	10.135	Q99624	52	GC03P050205	https://www.genecards.org/cgi-bin/carddisp.pl?gene=SLC38A3
NRXN1	10.1255	Q9ULB1	60	GC02M049918	https://www.genecards.org/cgi-bin/carddisp.pl?gene=NRXN1
TUBB3	10.1251	Q13509	63	GC16P130848	https://www.genecards.org/cgi-bin/carddisp.pl?gene=TUBB3
KEAP1	10.1224	Q14145	62	GC19M010486	https://www.genecards.org/cgi-bin/carddisp.pl?gene=KEAP1
MT-TS1	10.1176		23	GCMTM007447	https://www.genecards.org/cgi-bin/carddisp.pl?gene=MT-TS1
SSR4	10.1118	P51571	53	GC0XP153793	https://www.genecards.org/cgi-bin/carddisp.pl?gene=SSR4
SGK1	10.1115	O00141	63	GC06M134169	https://www.genecards.org/cgi-bin/carddisp.pl?gene=SGK1
SELE	10.101	P16581	56	GC01M169722	https://www.genecards.org/cgi-bin/carddisp.pl?gene=SELE
TARS2	10.0994	Q9BW92	55	GC01P179738	https://www.genecards.org/cgi-bin/carddisp.pl?gene=TARS2
XYLT1	10.095	Q86Y38	57	GC16M017101	https://www.genecards.org/cgi-bin/carddisp.pl?gene=XYLT1
ACE2	10.0927	Q9BYF1	62	GC0XM015494	https://www.genecards.org/cgi-bin/carddisp.pl?gene=ACE2
RELN	10.0913	P78509	56	GC07M103471	https://www.genecards.org/cgi-bin/carddisp.pl?gene=RELN
SCARNA5	10.0909		27	GC02P233275	https://www.genecards.org/cgi-bin/carddisp.pl?gene=SCARNA5
PER2	10.0798	O15055	56	GC02M238244	https://www.genecards.org/cgi-bin/carddisp.pl?gene=PER2
TXN2	10.0797	Q99757	55	GC22M036467	https://www.genecards.org/cgi-bin/carddisp.pl?gene=TXN2
SPP1	10.0785	P10451	57	GC04P087975	https://www.genecards.org/cgi-bin/carddisp.pl?gene=SPP1
ALPP	10.0774	P05187	57	GC02P232378	https://www.genecards.org/cgi-bin/carddisp.pl?gene=ALPP
STT3B	10.0346	Q8TCJ2	56	GC03P031532	https://www.genecards.org/cgi-bin/carddisp.pl?gene=STT3B
PLCG2	10.0172	P16885	65	GC16P130241	https://www.genecards.org/cgi-bin/carddisp.pl?gene=PLCG2
ATPAF2	10.0159	Q8N5M1	50	GC17M017977	https://www.genecards.org/cgi-bin/carddisp.pl?gene=ATPAF2
NTS	10.0077	P30990	53	GC12P085876	https://www.genecards.org/cgi-bin/carddisp.pl?gene=NTS
RPGR	10.0032	Q92834	53	GC0XM038269	https://www.genecards.org/cgi-bin/carddisp.pl?gene=RPGR
XPC	10.0017	Q01831	58	GC03M029253	https://www.genecards.org/cgi-bin/carddisp.pl?gene=XPC
ACO1	9.99928	P21399	56	GC09P032374	https://www.genecards.org/cgi-bin/carddisp.pl?gene=ACO1
TRIM32	9.99508	Q13049	55	GC09P116687	https://www.genecards.org/cgi-bin/carddisp.pl?gene=TRIM32
PLG	9.99212	P00747	62	GC06P160702	https://www.genecards.org/cgi-bin/carddisp.pl?gene=PLG
IL2RA	9.98449	P01589	63	GC10M006010	https://www.genecards.org/cgi-bin/carddisp.pl?gene=IL2RA
TG	9.97572	P01266	57	GC08P132866	https://www.genecards.org/cgi-bin/carddisp.pl?gene=TG
CNNM2	9.96931	Q9H8M5	52	GC10P102918	https://www.genecards.org/cgi-bin/carddisp.pl?gene=CNNM2
VIPAS39	9.96274	Q9H9C1	49	GC14M077426	https://www.genecards.org/cgi-bin/carddisp.pl?gene=VIPAS39
MME	9.95972	P08473	62	GC03P155024	https://www.genecards.org/cgi-bin/carddisp.pl?gene=MME
OXT	9.95608	P01178	50	GC20P011643	https://www.genecards.org/cgi-bin/carddisp.pl?gene=OXT
SERPINF1	9.94158	P36955	57	GC17P163867	https://www.genecards.org/cgi-bin/carddisp.pl?gene=SERPINF1
HOMER1	9.94079	Q86YM7	55	GC05M079372	https://www.genecards.org/cgi-bin/carddisp.pl?gene=HOMER1
PIK3CB	9.93657	P42338	62	GC03M138652	https://www.genecards.org/cgi-bin/carddisp.pl?gene=PIK3CB
UQCC3	9.93259	Q6UW78	45	GC11P062670	https://www.genecards.org/cgi-bin/carddisp.pl?gene=UQCC3
PRRT2	9.93183	Q7Z6L0	52	GC16P029811	https://www.genecards.org/cgi-bin/carddisp.pl?gene=PRRT2
PPAT	9.93092	Q06203	56	GC04M056393	https://www.genecards.org/cgi-bin/carddisp.pl?gene=PPAT
STT3A	9.92821	P46977	58	GC11P128803	https://www.genecards.org/cgi-bin/carddisp.pl?gene=STT3A
TRAP1	9.92746	Q12931	57	GC16M052311	https://www.genecards.org/cgi-bin/carddisp.pl?gene=TRAP1
KRIT1	9.92698	O00522	53	GC07M092198	https://www.genecards.org/cgi-bin/carddisp.pl?gene=KRIT1
RAI1	9.92678	Q7Z5J4	52	GC17P164451	https://www.genecards.org/cgi-bin/carddisp.pl?gene=RAI1
MIR132	9.9154		29	GC17M002049	https://www.genecards.org/cgi-bin/carddisp.pl?gene=MIR132
PLCD1	9.91175	P51178	60	GC03M038008	https://www.genecards.org/cgi-bin/carddisp.pl?gene=PLCD1
TPH1	9.90648	P17752	58	GC11M018229	https://www.genecards.org/cgi-bin/carddisp.pl?gene=TPH1
BMAL1	9.90342	O00327	55	GC11P023266	https://www.genecards.org/cgi-bin/carddisp.pl?gene=BMAL1
PKHD1	9.90174	P08F94	50	GC06M111896	https://www.genecards.org/cgi-bin/carddisp.pl?gene=PKHD1
SLC3A2	9.89425	P08195	56	GC11P062856	https://www.genecards.org/cgi-bin/carddisp.pl?gene=SLC3A2
PHKG1	9.89245	Q16816	55	GC07M056080	https://www.genecards.org/cgi-bin/carddisp.pl?gene=PHKG1
LOX	9.8921	P28300	60	GC05M122063	https://www.genecards.org/cgi-bin/carddisp.pl?gene=LOX
CLPP	9.88525	Q16740	57	GC19P161153	https://www.genecards.org/cgi-bin/carddisp.pl?gene=CLPP
PDK1	9.8769	Q15118	60	GC02P172555	https://www.genecards.org/cgi-bin/carddisp.pl?gene=PDK1
CHRNA7	9.87222	P36544	56	GC15P031923	https://www.genecards.org/cgi-bin/carddisp.pl?gene=CHRNA7
ANPEP	9.87176	P15144	62	GC15M089784	https://www.genecards.org/cgi-bin/carddisp.pl?gene=ANPEP
SP1	9.86798	P08047	60	GC12P053380	https://www.genecards.org/cgi-bin/carddisp.pl?gene=SP1
RPL10	9.86167	P27635	57	GC0XP154389	https://www.genecards.org/cgi-bin/carddisp.pl?gene=RPL10
NDUFA6	9.85437	P56556	55	GC22M042085	https://www.genecards.org/cgi-bin/carddisp.pl?gene=NDUFA6
SLC16A2	9.84711	P36021	57	GC0XP075305	https://www.genecards.org/cgi-bin/carddisp.pl?gene=SLC16A2
F3	9.84424	P13726	58	GC01M095087	https://www.genecards.org/cgi-bin/carddisp.pl?gene=F3
CSNK2A1	9.82695	P68400	63	GC20M000472	https://www.genecards.org/cgi-bin/carddisp.pl?gene=CSNK2A1
DNAJC5	9.82396	Q9H3Z4	53	GC20P063895	https://www.genecards.org/cgi-bin/carddisp.pl?gene=DNAJC5
TRIT1	9.8235	Q9H3H1	54	GC01M039842	https://www.genecards.org/cgi-bin/carddisp.pl?gene=TRIT1
COG1	9.82328	Q8WTW3	50	GC17P073193	https://www.genecards.org/cgi-bin/carddisp.pl?gene=COG1
COL2A1	9.80865	P02458	62	GC12M047972	https://www.genecards.org/cgi-bin/carddisp.pl?gene=COL2A1
SSBP1	9.79492	Q04837	53	GC07P170124	https://www.genecards.org/cgi-bin/carddisp.pl?gene=SSBP1
ATF4	9.78626	P18848	60	GC22P039519	https://www.genecards.org/cgi-bin/carddisp.pl?gene=ATF4
CACNA1C	9.78254	Q13936	62	GC12P001970	https://www.genecards.org/cgi-bin/carddisp.pl?gene=CACNA1C
KDM6A	9.78246	O15550	60	GC0XP044873	https://www.genecards.org/cgi-bin/carddisp.pl?gene=KDM6A
ENO2	9.77544	P09104	60	GC12P006913	https://www.genecards.org/cgi-bin/carddisp.pl?gene=ENO2
GC	9.76653	P02774	58	GC04M071741	https://www.genecards.org/cgi-bin/carddisp.pl?gene=GC
AGTR1	9.76304	P30556	65	GC03P148697	https://www.genecards.org/cgi-bin/carddisp.pl?gene=AGTR1
CAMK2B	9.76136	Q13554	63	GC07M045797	https://www.genecards.org/cgi-bin/carddisp.pl?gene=CAMK2B
AFP	9.76021	P02771	59	GC04P073431	https://www.genecards.org/cgi-bin/carddisp.pl?gene=AFP
PERCC1	9.75996	A0A1W2PR82	22	GC16P001431	https://www.genecards.org/cgi-bin/carddisp.pl?gene=PERCC1
NFKBIA	9.75828	P25963	63	GC14M035401	https://www.genecards.org/cgi-bin/carddisp.pl?gene=NFKBIA
LYST	9.74936	Q99698	49	GC01M235661	https://www.genecards.org/cgi-bin/carddisp.pl?gene=LYST
PTGS1	9.74109	P23219	61	GC09P122370	https://www.genecards.org/cgi-bin/carddisp.pl?gene=PTGS1
EDN1	9.73139	P05305	61	GC06P014983	https://www.genecards.org/cgi-bin/carddisp.pl?gene=EDN1
KAT5	9.72982	Q92993	63	GC11P065711	https://www.genecards.org/cgi-bin/carddisp.pl?gene=KAT5
UGT1A5	9.72532	P35504	47	GC02P233712	https://www.genecards.org/cgi-bin/carddisp.pl?gene=UGT1A5
KMT2D	9.72344	O14686	56	GC12M049018	https://www.genecards.org/cgi-bin/carddisp.pl?gene=KMT2D
SMARCA4	9.71847	P51532	63	GC19P161376	https://www.genecards.org/cgi-bin/carddisp.pl?gene=SMARCA4
INSIG1	9.71525	O15503	51	GC07P155297	https://www.genecards.org/cgi-bin/carddisp.pl?gene=INSIG1
CXCR4	9.70348	P61073	65	GC02M136114	https://www.genecards.org/cgi-bin/carddisp.pl?gene=CXCR4
AGTR2	9.69051	P50052	56	GC0XP116170	https://www.genecards.org/cgi-bin/carddisp.pl?gene=AGTR2
GABRG2	9.68302	P18507	61	GC05P162000	https://www.genecards.org/cgi-bin/carddisp.pl?gene=GABRG2
AKR1C1	9.68162	Q04828	56	GC10P004963	https://www.genecards.org/cgi-bin/carddisp.pl?gene=AKR1C1
CTSB	9.68045	P07858	63	GC08M011842	https://www.genecards.org/cgi-bin/carddisp.pl?gene=CTSB
SPG11	9.68027	Q96JI7	52	GC15M049870	https://www.genecards.org/cgi-bin/carddisp.pl?gene=SPG11
ACTN2	9.67942	P35609	59	GC01P236686	https://www.genecards.org/cgi-bin/carddisp.pl?gene=ACTN2
FOXA2	9.67638	Q9Y261	60	GC20M022581	https://www.genecards.org/cgi-bin/carddisp.pl?gene=FOXA2
MAT2A	9.67335	P31153	60	GC02P100386	https://www.genecards.org/cgi-bin/carddisp.pl?gene=MAT2A
IL4	9.67107	P05112	59	GC05P132673	https://www.genecards.org/cgi-bin/carddisp.pl?gene=IL4
MIRLET7D	9.66631		30	GC09P094178	https://www.genecards.org/cgi-bin/carddisp.pl?gene=MIRLET7D
PRKDC	9.66046	P78527	63	GC08M047773	https://www.genecards.org/cgi-bin/carddisp.pl?gene=PRKDC
CYP4F3	9.66017	Q08477	50	GC19P015640	https://www.genecards.org/cgi-bin/carddisp.pl?gene=CYP4F3
TBCK	9.66005	Q8TEA7	52	GC04M106041	https://www.genecards.org/cgi-bin/carddisp.pl?gene=TBCK
ATP1A3	9.65028	P13637	60	GC19M041966	https://www.genecards.org/cgi-bin/carddisp.pl?gene=ATP1A3
ENTPD1	9.64938	P49961	62	GC10P128731	https://www.genecards.org/cgi-bin/carddisp.pl?gene=ENTPD1
HSPA5	9.64666	P11021	62	GC09M125234	https://www.genecards.org/cgi-bin/carddisp.pl?gene=HSPA5
PDXK	9.63706	O00764	59	GC21P043719	https://www.genecards.org/cgi-bin/carddisp.pl?gene=PDXK
GATA6	9.62912	Q92908	60	GC18P022169	https://www.genecards.org/cgi-bin/carddisp.pl?gene=GATA6
VMA22	9.62606	Q96NT0	47	GC02M138908	https://www.genecards.org/cgi-bin/carddisp.pl?gene=VMA22
TMEM126A	9.62186	Q9H061	52	GC11P085647	https://www.genecards.org/cgi-bin/carddisp.pl?gene=TMEM126A
DTNBP1	9.61832	Q96EV8	55	GC06M015639	https://www.genecards.org/cgi-bin/carddisp.pl?gene=DTNBP1
ISCA1	9.61329	Q9BUE6	50	GC09M086264	https://www.genecards.org/cgi-bin/carddisp.pl?gene=ISCA1
RXRA	9.60473	P19793	62	GC09P134317	https://www.genecards.org/cgi-bin/carddisp.pl?gene=RXRA
ITGAM	9.59827	P11215	62	GC16P128976	https://www.genecards.org/cgi-bin/carddisp.pl?gene=ITGAM
THBD	9.59191	P07204	58	GC20M023026	https://www.genecards.org/cgi-bin/carddisp.pl?gene=THBD
B2M	9.59113	P61769	62	GC15P044711	https://www.genecards.org/cgi-bin/carddisp.pl?gene=B2M
SMAD2	9.58896	Q15796	65	GC18M047809	https://www.genecards.org/cgi-bin/carddisp.pl?gene=SMAD2
EIF2B5	9.58755	Q13144	55	GC03P184135	https://www.genecards.org/cgi-bin/carddisp.pl?gene=EIF2B5
FGFR3	9.58715	P22607	68	GC04P031618	https://www.genecards.org/cgi-bin/carddisp.pl?gene=FGFR3
WRN	9.58504	Q14191	60	GC08P031033	https://www.genecards.org/cgi-bin/carddisp.pl?gene=WRN
GPC3	9.57168	P51654	59	GC0XM133535	https://www.genecards.org/cgi-bin/carddisp.pl?gene=GPC3
CTPS1	9.57092	P17812	59	GC01P040979	https://www.genecards.org/cgi-bin/carddisp.pl?gene=CTPS1
ATRX	9.56581	P46100	59	GC0XM077504	https://www.genecards.org/cgi-bin/carddisp.pl?gene=ATRX
GHR	9.55883	P10912	58	GC05P042429	https://www.genecards.org/cgi-bin/carddisp.pl?gene=GHR
STAT2	9.55292	P52630	62	GC12M056341	https://www.genecards.org/cgi-bin/carddisp.pl?gene=STAT2
LTA4H	9.55157	P09960	56	GC12M096000	https://www.genecards.org/cgi-bin/carddisp.pl?gene=LTA4H
SRR	9.55131	Q9GZT4	55	GC17P002303	https://www.genecards.org/cgi-bin/carddisp.pl?gene=SRR
TMPRSS6	9.54498	Q8IU80	56	GC22M088418	https://www.genecards.org/cgi-bin/carddisp.pl?gene=TMPRSS6
CALR	9.54189	P27797	64	GC19P012938	https://www.genecards.org/cgi-bin/carddisp.pl?gene=CALR
SPAST	9.53931	Q9UBP0	54	GC02P032063	https://www.genecards.org/cgi-bin/carddisp.pl?gene=SPAST
FTH1	9.53353	P02794	63	GC11M061959	https://www.genecards.org/cgi-bin/carddisp.pl?gene=FTH1
ADRA2A	9.52788	P08913	60	GC10P111077	https://www.genecards.org/cgi-bin/carddisp.pl?gene=ADRA2A
IL2	9.51925	P60568	59	GC04M122451	https://www.genecards.org/cgi-bin/carddisp.pl?gene=IL2
DYSF	9.51776	O75923	56	GC02P071453	https://www.genecards.org/cgi-bin/carddisp.pl?gene=DYSF
SPTB	9.51529	P11277	54	GC14M064746	https://www.genecards.org/cgi-bin/carddisp.pl?gene=SPTB
GATA3	9.5057	P23771	63	GC10P008045	https://www.genecards.org/cgi-bin/carddisp.pl?gene=GATA3
PARK7	9.49866	Q99497	60	GC01P083149	https://www.genecards.org/cgi-bin/carddisp.pl?gene=PARK7
TRMT5	9.49861	Q32P41	52	GC14M060971	https://www.genecards.org/cgi-bin/carddisp.pl?gene=TRMT5
RBCK1	9.49436	Q9BYM8	53	GC20P000407	https://www.genecards.org/cgi-bin/carddisp.pl?gene=RBCK1
MIR29C	9.4847		27	GC01M207838	https://www.genecards.org/cgi-bin/carddisp.pl?gene=MIR29C
PRKACB	9.47271	P22694	62	GC01P084078	https://www.genecards.org/cgi-bin/carddisp.pl?gene=PRKACB
NEFL	9.46949	P07196	57	GC08M024950	https://www.genecards.org/cgi-bin/carddisp.pl?gene=NEFL
CYBA	9.46724	P13498	59	GC16M088643	https://www.genecards.org/cgi-bin/carddisp.pl?gene=CYBA
NRAS	9.45892	P01111	63	GC01M114704	https://www.genecards.org/cgi-bin/carddisp.pl?gene=NRAS
GGT7	9.45557	Q9UJ14	51	GC20M034844	https://www.genecards.org/cgi-bin/carddisp.pl?gene=GGT7
MAGT1	9.44277	Q9H0U3	53	GC0XM078348	https://www.genecards.org/cgi-bin/carddisp.pl?gene=MAGT1
TACR1	9.44074	P25103	59	GC02M075928	https://www.genecards.org/cgi-bin/carddisp.pl?gene=TACR1
MIR200C	9.43302		30	GC12P080296	https://www.genecards.org/cgi-bin/carddisp.pl?gene=MIR200C
KCNQ1	9.42041	P51787	62	GC11P002444	https://www.genecards.org/cgi-bin/carddisp.pl?gene=KCNQ1
NEDD4L	9.41665	Q96PU5	57	GC18P058044	https://www.genecards.org/cgi-bin/carddisp.pl?gene=NEDD4L
ABCA2	9.40716	Q9BZC7	55	GC09M137007	https://www.genecards.org/cgi-bin/carddisp.pl?gene=ABCA2
GFPT2	9.40628	O94808	50	GC05M180300	https://www.genecards.org/cgi-bin/carddisp.pl?gene=GFPT2
MRPS7	9.40504	Q9Y2R9	50	GC17P165974	https://www.genecards.org/cgi-bin/carddisp.pl?gene=MRPS7
ABCG1	9.40278	P45844	56	GC21P042199	https://www.genecards.org/cgi-bin/carddisp.pl?gene=ABCG1
MBP	9.40113	P02686	58	GC18M076978	https://www.genecards.org/cgi-bin/carddisp.pl?gene=MBP
NR0B2	9.3722	Q15466	55	GC01M037052	https://www.genecards.org/cgi-bin/carddisp.pl?gene=NR0B2
COL4A5	9.33645	P29400	56	GC0XP108439	https://www.genecards.org/cgi-bin/carddisp.pl?gene=COL4A5
CNTNAP2	9.33469	Q9UHC6	57	GC07P146116	https://www.genecards.org/cgi-bin/carddisp.pl?gene=CNTNAP2
GSTA1	9.32811	P08263	55	GC06M052791	https://www.genecards.org/cgi-bin/carddisp.pl?gene=GSTA1
SIRT6	9.32398	Q8N6T7	57	GC19M004174	https://www.genecards.org/cgi-bin/carddisp.pl?gene=SIRT6
PLOD2	9.31754	O00469	59	GC03M146035	https://www.genecards.org/cgi-bin/carddisp.pl?gene=PLOD2
ENO1	9.31058	P06733	62	GC01M008861	https://www.genecards.org/cgi-bin/carddisp.pl?gene=ENO1
IL17A	9.31012	Q16552	56	GC06P052186	https://www.genecards.org/cgi-bin/carddisp.pl?gene=IL17A
XPA	9.30756	P23025	57	GC09M097654	https://www.genecards.org/cgi-bin/carddisp.pl?gene=XPA
AP1S1	9.303	P61966	51	GC07P101154	https://www.genecards.org/cgi-bin/carddisp.pl?gene=AP1S1
CHST3	9.29979	Q7LGC8	55	GC10P071964	https://www.genecards.org/cgi-bin/carddisp.pl?gene=CHST3
DIO2	9.28709	Q92813	53	GC14M080197	https://www.genecards.org/cgi-bin/carddisp.pl?gene=DIO2
WNK4	9.28502	Q96J92	55	GC17P042780	https://www.genecards.org/cgi-bin/carddisp.pl?gene=WNK4
HARS2	9.28448	P49590	56	GC05P161577	https://www.genecards.org/cgi-bin/carddisp.pl?gene=HARS2
SLC32A1	9.27974	Q9H598	56	GC20P038724	https://www.genecards.org/cgi-bin/carddisp.pl?gene=SLC32A1
DNM3	9.27956	Q9UQ16	57	GC01P180702	https://www.genecards.org/cgi-bin/carddisp.pl?gene=DNM3
STXBP2	9.27666	Q15833	57	GC19P161209	https://www.genecards.org/cgi-bin/carddisp.pl?gene=STXBP2
SLC4A4	9.27245	Q9Y6R1	59	GC04P071066	https://www.genecards.org/cgi-bin/carddisp.pl?gene=SLC4A4
APOH	9.26621	P02749	58	GC17M066212	https://www.genecards.org/cgi-bin/carddisp.pl?gene=APOH
MARS1	9.25997	P56192	58	GC12P081691	https://www.genecards.org/cgi-bin/carddisp.pl?gene=MARS1
CYP2C18	9.25986	P33260	55	GC10P128722	https://www.genecards.org/cgi-bin/carddisp.pl?gene=CYP2C18
UGCG	9.24862	Q16739	57	GC09P111896	https://www.genecards.org/cgi-bin/carddisp.pl?gene=UGCG
ATP5PO	9.24817	P48047	57	GC21M033904	https://www.genecards.org/cgi-bin/carddisp.pl?gene=ATP5PO
BCL11A	9.24776	Q9H165	56	GC02M060451	https://www.genecards.org/cgi-bin/carddisp.pl?gene=BCL11A
KMT2A	9.24615	Q03164	60	GC11P118436	https://www.genecards.org/cgi-bin/carddisp.pl?gene=KMT2A
EEF2	9.24587	P13639	61	GC19M003976	https://www.genecards.org/cgi-bin/carddisp.pl?gene=EEF2
RAG1	9.24452	P15918	56	GC11P036554	https://www.genecards.org/cgi-bin/carddisp.pl?gene=RAG1
PON2	9.24404	Q15165	57	GC07M095404	https://www.genecards.org/cgi-bin/carddisp.pl?gene=PON2
GLO1	9.24349	Q04760	57	GC06M111723	https://www.genecards.org/cgi-bin/carddisp.pl?gene=GLO1
ANK2	9.24346	Q01484	54	GC04P112847	https://www.genecards.org/cgi-bin/carddisp.pl?gene=ANK2
GNB1	9.24107	P62873	58	GC01M001785	https://www.genecards.org/cgi-bin/carddisp.pl?gene=GNB1
OPRM1	9.23158	P35372	62	GC06P192519	https://www.genecards.org/cgi-bin/carddisp.pl?gene=OPRM1
ICAM1	9.22671	P05362	62	GC19P161362	https://www.genecards.org/cgi-bin/carddisp.pl?gene=ICAM1
TDO2	9.22479	P48775	60	GC04P155854	https://www.genecards.org/cgi-bin/carddisp.pl?gene=TDO2
PHEX	9.21565	P78562	55	GC0XP022032	https://www.genecards.org/cgi-bin/carddisp.pl?gene=PHEX
CSNK2B	9.21121	P67870	61	GC06P190711	https://www.genecards.org/cgi-bin/carddisp.pl?gene=CSNK2B
GRN	9.19684	P28799	60	GC17P044345	https://www.genecards.org/cgi-bin/carddisp.pl?gene=GRN
YAP1	9.19387	P46937	61	GC11P102110	https://www.genecards.org/cgi-bin/carddisp.pl?gene=YAP1
ELAC2	9.19254	Q9BQ52	53	GC17M012991	https://www.genecards.org/cgi-bin/carddisp.pl?gene=ELAC2
TSC1	9.18632	Q92574	61	GC09M132891	https://www.genecards.org/cgi-bin/carddisp.pl?gene=TSC1
G6PC2	9.18303	Q9NQR9	49	GC02P168901	https://www.genecards.org/cgi-bin/carddisp.pl?gene=G6PC2
VIM	9.16595	P08670	63	GC10P017227	https://www.genecards.org/cgi-bin/carddisp.pl?gene=VIM
MRPL3	9.1573	P09001	53	GC03M131462	https://www.genecards.org/cgi-bin/carddisp.pl?gene=MRPL3
KLHL3	9.15566	Q9UH77	52	GC05M137617	https://www.genecards.org/cgi-bin/carddisp.pl?gene=KLHL3
CANT1	9.15459	Q8WVQ1	56	GC17M101923	https://www.genecards.org/cgi-bin/carddisp.pl?gene=CANT1
NFKB1	9.14999	P19838	66	GC04P102501	https://www.genecards.org/cgi-bin/carddisp.pl?gene=NFKB1
CDKL5	9.14806	O76039	56	GC0XP018425	https://www.genecards.org/cgi-bin/carddisp.pl?gene=CDKL5
CSAD	9.14337	Q9Y600	49	GC12M053160	https://www.genecards.org/cgi-bin/carddisp.pl?gene=CSAD
IER3IP1	9.14073	Q9Y5U9	46	GC18M047152	https://www.genecards.org/cgi-bin/carddisp.pl?gene=IER3IP1
SLC12A2	9.13658	P55011	62	GC05P128083	https://www.genecards.org/cgi-bin/carddisp.pl?gene=SLC12A2
SV2A	9.13556	Q7L0J3	59	GC01M149903	https://www.genecards.org/cgi-bin/carddisp.pl?gene=SV2A
TUBB4A	9.13021	P04350	59	GC19M111727	https://www.genecards.org/cgi-bin/carddisp.pl?gene=TUBB4A
LTF	9.12054	P02788	58	GC03M046435	https://www.genecards.org/cgi-bin/carddisp.pl?gene=LTF
CERKL	9.11534	Q49MI3	50	GC02M181536	https://www.genecards.org/cgi-bin/carddisp.pl?gene=CERKL
HULC	9.11237		28	GC06P013430	https://www.genecards.org/cgi-bin/carddisp.pl?gene=HULC
SLC12A5	9.1024	Q9H2X9	61	GC20P046021	https://www.genecards.org/cgi-bin/carddisp.pl?gene=SLC12A5
MRPS2	9.09975	Q9Y399	50	GC09P135499	https://www.genecards.org/cgi-bin/carddisp.pl?gene=MRPS2
IDE	9.08904	P14735	61	GC10M092451	https://www.genecards.org/cgi-bin/carddisp.pl?gene=IDE
SERPINA12	9.0805	Q8IW75	52	GC14M094487	https://www.genecards.org/cgi-bin/carddisp.pl?gene=SERPINA12
NRF1	9.07937	Q16656	57	GC07P129611	https://www.genecards.org/cgi-bin/carddisp.pl?gene=NRF1
MARS2	9.07916	Q96GW9	54	GC02P197705	https://www.genecards.org/cgi-bin/carddisp.pl?gene=MARS2
TM6SF2	9.07676	Q9BZW4	42	GC19M019264	https://www.genecards.org/cgi-bin/carddisp.pl?gene=TM6SF2
CD38	9.07445	P28907	59	GC04P032177	https://www.genecards.org/cgi-bin/carddisp.pl?gene=CD38
PNMT	9.07296	P11086	57	GC17P039667	https://www.genecards.org/cgi-bin/carddisp.pl?gene=PNMT
SLC7A5	9.06586	Q01650	57	GC16M087830	https://www.genecards.org/cgi-bin/carddisp.pl?gene=SLC7A5
TGFBR2	9.05597	P37173	65	GC03P030610	https://www.genecards.org/cgi-bin/carddisp.pl?gene=TGFBR2
IAPP	9.04687	P10997	54	GC12P021354	https://www.genecards.org/cgi-bin/carddisp.pl?gene=IAPP
LIG4	9.04012	P49917	60	GC13M108207	https://www.genecards.org/cgi-bin/carddisp.pl?gene=LIG4
IDH3B	9.03504	O43837	55	GC20M002658	https://www.genecards.org/cgi-bin/carddisp.pl?gene=IDH3B
PLOD1	9.03028	Q02809	59	GC01P011934	https://www.genecards.org/cgi-bin/carddisp.pl?gene=PLOD1
GPX4	9.02925	P36969	60	GC19P001103	https://www.genecards.org/cgi-bin/carddisp.pl?gene=GPX4
NONO	9.02557	Q15233	57	GC0XP072106	https://www.genecards.org/cgi-bin/carddisp.pl?gene=NONO
UBIAD1	9.02339	Q9Y5Z9	53	GC01P011273	https://www.genecards.org/cgi-bin/carddisp.pl?gene=UBIAD1
MICOS13	9.0197	Q5XKP0	48	GC19M111694	https://www.genecards.org/cgi-bin/carddisp.pl?gene=MICOS13
CYP4V2	9.01916	Q6ZWL3	50	GC04P186191	https://www.genecards.org/cgi-bin/carddisp.pl?gene=CYP4V2
SORD	9.01464	Q00796	60	GC15P045023	https://www.genecards.org/cgi-bin/carddisp.pl?gene=SORD
SLC25A38	9.01441	Q96DW6	49	GC03P042544	https://www.genecards.org/cgi-bin/carddisp.pl?gene=SLC25A38
SFXN4	9.01384	Q6P4A7	50	GC10M119140	https://www.genecards.org/cgi-bin/carddisp.pl?gene=SFXN4
MYBPC3	9.01091	Q14896	59	GC11M142655	https://www.genecards.org/cgi-bin/carddisp.pl?gene=MYBPC3
TREH	9.00718	O43280	55	GC11M118657	https://www.genecards.org/cgi-bin/carddisp.pl?gene=TREH
MSTO1	9.00651	Q9BUK6	51	GC01P180061	https://www.genecards.org/cgi-bin/carddisp.pl?gene=MSTO1
RRM1	9.00165	P23921	63	GC11P022863	https://www.genecards.org/cgi-bin/carddisp.pl?gene=RRM1
TRC-GCA24-1	9.00095		14	GC17M100844	https://www.genecards.org/cgi-bin/carddisp.pl?gene=TRC-GCA24-1
NDUFC2	9.00042	O95298	52	GC11M078068	https://www.genecards.org/cgi-bin/carddisp.pl?gene=NDUFC2
ACSL1	8.99552	P33121	60	GC04M184755	https://www.genecards.org/cgi-bin/carddisp.pl?gene=ACSL1
COX6A1	8.99259	P12074	55	GC12P140305	https://www.genecards.org/cgi-bin/carddisp.pl?gene=COX6A1
GNA11	8.98484	P29992	60	GC19P003094	https://www.genecards.org/cgi-bin/carddisp.pl?gene=GNA11
SCN2A	8.98309	Q99250	61	GC02P165194	https://www.genecards.org/cgi-bin/carddisp.pl?gene=SCN2A
NAALAD2	8.97794	Q9Y3Q0	45	GC11P090131	https://www.genecards.org/cgi-bin/carddisp.pl?gene=NAALAD2
GJA1	8.97606	P17302	63	GC06P191766	https://www.genecards.org/cgi-bin/carddisp.pl?gene=GJA1
ADH5	8.97538	P11766	59	GC04M099070	https://www.genecards.org/cgi-bin/carddisp.pl?gene=ADH5
PGAP2	8.97313	Q9UHJ9	46	GC11P003797	https://www.genecards.org/cgi-bin/carddisp.pl?gene=PGAP2
GFER	8.97309	P55789	57	GC16P001984	https://www.genecards.org/cgi-bin/carddisp.pl?gene=GFER
SELP	8.97305	P16109	59	GC01M169558	https://www.genecards.org/cgi-bin/carddisp.pl?gene=SELP
MRPS28	8.97162	Q9Y2Q9	49	GC08M079999	https://www.genecards.org/cgi-bin/carddisp.pl?gene=MRPS28
MT-TH	8.97112		23	GCMTP012140	https://www.genecards.org/cgi-bin/carddisp.pl?gene=MT-TH
ERCC5	8.96651	P28715	57	GC13P102845	https://www.genecards.org/cgi-bin/carddisp.pl?gene=ERCC5
GNB3	8.96256	P16520	59	GC12P006839	https://www.genecards.org/cgi-bin/carddisp.pl?gene=GNB3
BAX	8.96115	Q07812	63	GC19P048954	https://www.genecards.org/cgi-bin/carddisp.pl?gene=BAX
AKR1C4	8.95954	P17516	57	GC10P005195	https://www.genecards.org/cgi-bin/carddisp.pl?gene=AKR1C4
MRPL12	8.95882	P52815	50	GC17P166168	https://www.genecards.org/cgi-bin/carddisp.pl?gene=MRPL12
RYR2	8.95456	Q92736	60	GC01P237042	https://www.genecards.org/cgi-bin/carddisp.pl?gene=RYR2
KCNQ2	8.95064	O43526	60	GC20M063400	https://www.genecards.org/cgi-bin/carddisp.pl?gene=KCNQ2
SLC13A5	8.94941	Q86YT5	56	GC17M006684	https://www.genecards.org/cgi-bin/carddisp.pl?gene=SLC13A5
SNORD15A	8.9429		24	GC11P075400	https://www.genecards.org/cgi-bin/carddisp.pl?gene=SNORD15A
PRDM16	8.94127	Q9HAZ2	58	GC01P082975	https://www.genecards.org/cgi-bin/carddisp.pl?gene=PRDM16
KCNH2	8.93886	Q12809	63	GC07M150944	https://www.genecards.org/cgi-bin/carddisp.pl?gene=KCNH2
MIR30D	8.93404		26	GC08M134804	https://www.genecards.org/cgi-bin/carddisp.pl?gene=MIR30D
COX7B	8.93045	P24311	52	GC0XP077899	https://www.genecards.org/cgi-bin/carddisp.pl?gene=COX7B
MEFV	8.91536	O15553	56	GC16M052285	https://www.genecards.org/cgi-bin/carddisp.pl?gene=MEFV
CLCN2	8.91402	P51788	57	GC03M184346	https://www.genecards.org/cgi-bin/carddisp.pl?gene=CLCN2
HTR2A	8.90786	P28223	60	GC13M046831	https://www.genecards.org/cgi-bin/carddisp.pl?gene=HTR2A
SHH	8.90777	Q15465	63	GC07M155799	https://www.genecards.org/cgi-bin/carddisp.pl?gene=SHH
HPDL	8.90434	Q96IR7	47	GC01P045326	https://www.genecards.org/cgi-bin/carddisp.pl?gene=HPDL
ERBB2	8.89767	P04626	68	GC17P039687	https://www.genecards.org/cgi-bin/carddisp.pl?gene=ERBB2
BRCA2	8.89759	P51587	60	GC13P032315	https://www.genecards.org/cgi-bin/carddisp.pl?gene=BRCA2
CTPS2	8.89719	Q9NRF8	47	GC0XM016587	https://www.genecards.org/cgi-bin/carddisp.pl?gene=CTPS2
EXOSC3	8.89493	Q9NQT5	55	GC09M037772	https://www.genecards.org/cgi-bin/carddisp.pl?gene=EXOSC3
AGRP	8.89405	O00253	53	GC16M067482	https://www.genecards.org/cgi-bin/carddisp.pl?gene=AGRP
ERCC1	8.88936	P07992	59	GC19M112655	https://www.genecards.org/cgi-bin/carddisp.pl?gene=ERCC1
SPTBN2	8.88828	O15020	54	GC11M143054	https://www.genecards.org/cgi-bin/carddisp.pl?gene=SPTBN2
RPS27A	8.87585	P62979	56	GC02P055231	https://www.genecards.org/cgi-bin/carddisp.pl?gene=RPS27A
SLC10A2	8.87111	Q12908	53	GC13M103043	https://www.genecards.org/cgi-bin/carddisp.pl?gene=SLC10A2
RHO	8.86582	P08100	59	GC03P144186	https://www.genecards.org/cgi-bin/carddisp.pl?gene=RHO
SLC2A3	8.85372	P11169	61	GC12M007919	https://www.genecards.org/cgi-bin/carddisp.pl?gene=SLC2A3
MTHFD1L	8.84924	Q6UB35	53	GC06P150865	https://www.genecards.org/cgi-bin/carddisp.pl?gene=MTHFD1L
NTRK1	8.84221	P04629	62	GC01P156815	https://www.genecards.org/cgi-bin/carddisp.pl?gene=NTRK1
BMP4	8.83605	P12644	62	GC14M053949	https://www.genecards.org/cgi-bin/carddisp.pl?gene=BMP4
ESRRA	8.83591	P11474	59	GC11P064305	https://www.genecards.org/cgi-bin/carddisp.pl?gene=ESRRA
SULT2A1	8.83464	Q06520	55	GC19M047870	https://www.genecards.org/cgi-bin/carddisp.pl?gene=SULT2A1
AVPR2	8.83272	P30518	59	GC0XP153902	https://www.genecards.org/cgi-bin/carddisp.pl?gene=AVPR2
SLC26A1	8.82015	Q9H2B4	51	GC04M006542	https://www.genecards.org/cgi-bin/carddisp.pl?gene=SLC26A1
MIR144	8.81887		26	GC17M100474	https://www.genecards.org/cgi-bin/carddisp.pl?gene=MIR144
FNDC5	8.81034	Q8NAU1	47	GC01M037584	https://www.genecards.org/cgi-bin/carddisp.pl?gene=FNDC5
AARS1	8.80996	P49588	56	GC16M076160	https://www.genecards.org/cgi-bin/carddisp.pl?gene=AARS1
SORT1	8.8068	Q99523	58	GC01M109310	https://www.genecards.org/cgi-bin/carddisp.pl?gene=SORT1
SOAT1	8.79735	P35610	56	GC01P180982	https://www.genecards.org/cgi-bin/carddisp.pl?gene=SOAT1
PPP2R1A	8.79239	P30153	60	GC19P162556	https://www.genecards.org/cgi-bin/carddisp.pl?gene=PPP2R1A
IL1RN	8.78935	P18510	62	GC02P157308	https://www.genecards.org/cgi-bin/carddisp.pl?gene=IL1RN
WARS2	8.77765	Q9UGM6	57	GC01M119031	https://www.genecards.org/cgi-bin/carddisp.pl?gene=WARS2
COX16	8.76187	Q9P0S2	46	GC14M070326	https://www.genecards.org/cgi-bin/carddisp.pl?gene=COX16
UGT2B15	8.75914	P54855	55	GC04M068646	https://www.genecards.org/cgi-bin/carddisp.pl?gene=UGT2B15
CACNA1B	8.75713	Q00975	62	GC09P137877	https://www.genecards.org/cgi-bin/carddisp.pl?gene=CACNA1B
IL2RG	8.75317	P31785	60	GC0XM071137	https://www.genecards.org/cgi-bin/carddisp.pl?gene=IL2RG
PTK2B	8.75166	Q14289	62	GC08P027311	https://www.genecards.org/cgi-bin/carddisp.pl?gene=PTK2B
MEF2C	8.74088	Q06413	62	GC05M088718	https://www.genecards.org/cgi-bin/carddisp.pl?gene=MEF2C
NAT8L	8.73892	Q8N9F0	49	GC04P031628	https://www.genecards.org/cgi-bin/carddisp.pl?gene=NAT8L
MED12	8.73641	Q93074	56	GC0XP071118	https://www.genecards.org/cgi-bin/carddisp.pl?gene=MED12
MAP2K2	8.73252	P36507	67	GC19M004090	https://www.genecards.org/cgi-bin/carddisp.pl?gene=MAP2K2
TNNI3	8.73024	P19429	61	GC19M055151	https://www.genecards.org/cgi-bin/carddisp.pl?gene=TNNI3
SLC30A8	8.7159	Q8IWU4	54	GC08P116950	https://www.genecards.org/cgi-bin/carddisp.pl?gene=SLC30A8
HLA-DQA1	8.70719	P01909	55	GC06P190736	https://www.genecards.org/cgi-bin/carddisp.pl?gene=HLA-DQA1
UNC13D	8.70624	Q70J99	56	GC17M075827	https://www.genecards.org/cgi-bin/carddisp.pl?gene=UNC13D
TNNT2	8.70581	P45379	60	GC01M201359	https://www.genecards.org/cgi-bin/carddisp.pl?gene=TNNT2
BEST1	8.70315	O76090	56	GC11P061949	https://www.genecards.org/cgi-bin/carddisp.pl?gene=BEST1
GPRC6A	8.69754	Q5T6X5	49	GC06M116793	https://www.genecards.org/cgi-bin/carddisp.pl?gene=GPRC6A
ABCC4	8.69441	O15439	59	GC13M095019	https://www.genecards.org/cgi-bin/carddisp.pl?gene=ABCC4
B3GALT6	8.69312	Q96L58	52	GC01P001232	https://www.genecards.org/cgi-bin/carddisp.pl?gene=B3GALT6
LMNB1	8.6926	P20700	59	GC05P126776	https://www.genecards.org/cgi-bin/carddisp.pl?gene=LMNB1
AVP	8.68677	P01185	57	GC20M003082	https://www.genecards.org/cgi-bin/carddisp.pl?gene=AVP
MIR31	8.68038		28	GC09M022373	https://www.genecards.org/cgi-bin/carddisp.pl?gene=MIR31
DLG2	8.66946	Q15700	56	GC11M083455	https://www.genecards.org/cgi-bin/carddisp.pl?gene=DLG2
PNKD	8.66915	Q8N490	54	GC02P218270	https://www.genecards.org/cgi-bin/carddisp.pl?gene=PNKD
SLC7A13	8.66883	Q8TCU3	42	GC08M086214	https://www.genecards.org/cgi-bin/carddisp.pl?gene=SLC7A13
ITPR3	8.66354	Q14573	59	GC06P033620	https://www.genecards.org/cgi-bin/carddisp.pl?gene=ITPR3
GJB2	8.65799	P29033	58	GC13M020187	https://www.genecards.org/cgi-bin/carddisp.pl?gene=GJB2
HIBADH	8.65669	P31937	52	GC07M027525	https://www.genecards.org/cgi-bin/carddisp.pl?gene=HIBADH
KCNJ2	8.64698	P63252	61	GC17P070168	https://www.genecards.org/cgi-bin/carddisp.pl?gene=KCNJ2
COA8	8.63528	Q96IL0	42	GC14P121595	https://www.genecards.org/cgi-bin/carddisp.pl?gene=COA8
PAX6	8.63454	P26367	60	GC11M031784	https://www.genecards.org/cgi-bin/carddisp.pl?gene=PAX6
ARX	8.63391	Q96QS3	55	GC0XM025003	https://www.genecards.org/cgi-bin/carddisp.pl?gene=ARX
SLC22A7	8.63026	Q9Y694	53	GC06P190883	https://www.genecards.org/cgi-bin/carddisp.pl?gene=SLC22A7
ACP1	8.63013	P24666	56	GC02P001334	https://www.genecards.org/cgi-bin/carddisp.pl?gene=ACP1
ATP1A1	8.61695	P05023	62	GC01P116372	https://www.genecards.org/cgi-bin/carddisp.pl?gene=ATP1A1
VIP	8.61481	P01282	57	GC06P152750	https://www.genecards.org/cgi-bin/carddisp.pl?gene=VIP
BBS1	8.61316	Q8NFJ9	52	GC11P115139	https://www.genecards.org/cgi-bin/carddisp.pl?gene=BBS1
RAPSN	8.6123	Q13702	53	GC11M142658	https://www.genecards.org/cgi-bin/carddisp.pl?gene=RAPSN
VPS13A	8.60451	Q96RL7	53	GC09P077177	https://www.genecards.org/cgi-bin/carddisp.pl?gene=VPS13A
DNPEP	8.60404	Q9ULA0	50	GC02M219373	https://www.genecards.org/cgi-bin/carddisp.pl?gene=DNPEP
PLCG1	8.60231	P19174	63	GC20P041136	https://www.genecards.org/cgi-bin/carddisp.pl?gene=PLCG1
PIEZO2	8.60229	Q9H5I5	49	GC18M010731	https://www.genecards.org/cgi-bin/carddisp.pl?gene=PIEZO2
HDAC9	8.6017	Q9UKV0	63	GC07P018086	https://www.genecards.org/cgi-bin/carddisp.pl?gene=HDAC9
SCAP	8.59796	Q12770	53	GC03M047413	https://www.genecards.org/cgi-bin/carddisp.pl?gene=SCAP
TNFRSF1A	8.59061	P19438	62	GC12M006328	https://www.genecards.org/cgi-bin/carddisp.pl?gene=TNFRSF1A
SLC20A2	8.59044	Q08357	58	GC08M042416	https://www.genecards.org/cgi-bin/carddisp.pl?gene=SLC20A2
AKT3	8.5867	Q9Y243	68	GC01M243488	https://www.genecards.org/cgi-bin/carddisp.pl?gene=AKT3
APC	8.58596	P25054	62	GC05P112707	https://www.genecards.org/cgi-bin/carddisp.pl?gene=APC
CDKN2A	8.58029	Q8N726	63	GC09M021967	https://www.genecards.org/cgi-bin/carddisp.pl?gene=CDKN2A
ITIH4	8.5726	Q14624	55	GC03M052812	https://www.genecards.org/cgi-bin/carddisp.pl?gene=ITIH4
FHL1	8.57038	Q13642	59	GC0XP136146	https://www.genecards.org/cgi-bin/carddisp.pl?gene=FHL1
GDNF	8.56728	P39905	62	GC05M037812	https://www.genecards.org/cgi-bin/carddisp.pl?gene=GDNF
OCLN	8.56727	Q16625	57	GC05P069492	https://www.genecards.org/cgi-bin/carddisp.pl?gene=OCLN
CLCNKA	8.56534	P51800	54	GC01P016018	https://www.genecards.org/cgi-bin/carddisp.pl?gene=CLCNKA
EEF1A1	8.56372	P68104	57	GC06M112131	https://www.genecards.org/cgi-bin/carddisp.pl?gene=EEF1A1
KCND2	8.55787	Q9NZV8	57	GC07P120273	https://www.genecards.org/cgi-bin/carddisp.pl?gene=KCND2
SFTPD	8.54869	P35247	57	GC10M079937	https://www.genecards.org/cgi-bin/carddisp.pl?gene=SFTPD
SLC12A6	8.54193	Q9UHW9	59	GC15M034229	https://www.genecards.org/cgi-bin/carddisp.pl?gene=SLC12A6
ALDH3A1	8.54051	P30838	59	GC17M019737	https://www.genecards.org/cgi-bin/carddisp.pl?gene=ALDH3A1
WWOX	8.53857	Q9NZC7	59	GC16P078099	https://www.genecards.org/cgi-bin/carddisp.pl?gene=WWOX
DNM1	8.52964	Q05193	63	GC09P128191	https://www.genecards.org/cgi-bin/carddisp.pl?gene=DNM1
TRPV1	8.52434	Q8NER1	62	GC17M003565	https://www.genecards.org/cgi-bin/carddisp.pl?gene=TRPV1
ADRA2B	8.5177	P18089	56	GC02M096112	https://www.genecards.org/cgi-bin/carddisp.pl?gene=ADRA2B
DYRK1B	8.50638	Q9Y463	57	GC19M039825	https://www.genecards.org/cgi-bin/carddisp.pl?gene=DYRK1B
KCNMA1	8.48839	Q12791	60	GC10M076869	https://www.genecards.org/cgi-bin/carddisp.pl?gene=KCNMA1
IREB2	8.48787	P48200	57	GC15P078437	https://www.genecards.org/cgi-bin/carddisp.pl?gene=IREB2
DOCK8	8.48283	Q8NF50	58	GC09P000375	https://www.genecards.org/cgi-bin/carddisp.pl?gene=DOCK8
OGT	8.48184	O15294	59	GC0XP072120	https://www.genecards.org/cgi-bin/carddisp.pl?gene=OGT
PTF1A	8.47334	Q7RTS3	54	GC10P023194	https://www.genecards.org/cgi-bin/carddisp.pl?gene=PTF1A
SPTBN1	8.47051	Q01082	57	GC02P054456	https://www.genecards.org/cgi-bin/carddisp.pl?gene=SPTBN1
EIF2AK2	8.46972	P19525	62	GC02M037099	https://www.genecards.org/cgi-bin/carddisp.pl?gene=EIF2AK2
P2RX7	8.4677	Q99572	60	GC12P140359	https://www.genecards.org/cgi-bin/carddisp.pl?gene=P2RX7
SYT1	8.46435	P21579	60	GC12P078863	https://www.genecards.org/cgi-bin/carddisp.pl?gene=SYT1
PTPRN	8.46345	Q16849	56	GC02M219289	https://www.genecards.org/cgi-bin/carddisp.pl?gene=PTPRN
SCNN1B	8.45989	P51168	61	GC16P023278	https://www.genecards.org/cgi-bin/carddisp.pl?gene=SCNN1B
TXNIP	8.45489	Q9H3M7	53	GC01M145992	https://www.genecards.org/cgi-bin/carddisp.pl?gene=TXNIP
SLC6A1	8.45033	P30531	59	GC03P028802	https://www.genecards.org/cgi-bin/carddisp.pl?gene=SLC6A1
PYGB	8.43533	P11216	56	GC20P025248	https://www.genecards.org/cgi-bin/carddisp.pl?gene=PYGB
PPP1CA	8.43445	P62136	62	GC11M143067	https://www.genecards.org/cgi-bin/carddisp.pl?gene=PPP1CA
PFKFB3	8.4336	Q16875	56	GC10P006144	https://www.genecards.org/cgi-bin/carddisp.pl?gene=PFKFB3
AGER	8.42956	Q15109	59	GC06M032180	https://www.genecards.org/cgi-bin/carddisp.pl?gene=AGER
PVALB	8.42673	P20472	53	GC22M036800	https://www.genecards.org/cgi-bin/carddisp.pl?gene=PVALB
GART	8.42539	P22102	55	GC21M033503	https://www.genecards.org/cgi-bin/carddisp.pl?gene=GART
ATN1	8.42462	P54259	56	GC12P080293	https://www.genecards.org/cgi-bin/carddisp.pl?gene=ATN1
IGF2BP2	8.42386	Q9Y6M1	56	GC03M185643	https://www.genecards.org/cgi-bin/carddisp.pl?gene=IGF2BP2
TUBB2A	8.41936	Q13885	59	GC06M003153	https://www.genecards.org/cgi-bin/carddisp.pl?gene=TUBB2A
PRKG1	8.41612	Q13976	63	GC10P053881	https://www.genecards.org/cgi-bin/carddisp.pl?gene=PRKG1
GABRB3	8.40383	P28472	62	GC15M026543	https://www.genecards.org/cgi-bin/carddisp.pl?gene=GABRB3
PCNA	8.40162	P12004	63	GC20M005114	https://www.genecards.org/cgi-bin/carddisp.pl?gene=PCNA
VCAM1	8.38854	P19320	59	GC01P100719	https://www.genecards.org/cgi-bin/carddisp.pl?gene=VCAM1
GHSR	8.38129	Q92847	58	GC03M172443	https://www.genecards.org/cgi-bin/carddisp.pl?gene=GHSR
FN1	8.37731	P02751	63	GC02M215360	https://www.genecards.org/cgi-bin/carddisp.pl?gene=FN1
IFIH1	8.37716	Q9BYX4	60	GC02M162267	https://www.genecards.org/cgi-bin/carddisp.pl?gene=IFIH1
EIF2B2	8.37604	P49770	57	GC14P075002	https://www.genecards.org/cgi-bin/carddisp.pl?gene=EIF2B2
ATP5F1B	8.37246	P06576	57	GC12M060685	https://www.genecards.org/cgi-bin/carddisp.pl?gene=ATP5F1B
PRF1	8.3721	P14222	60	GC10M070597	https://www.genecards.org/cgi-bin/carddisp.pl?gene=PRF1
CHRNA4	8.37022	P43681	62	GC20M063343	https://www.genecards.org/cgi-bin/carddisp.pl?gene=CHRNA4
IMPDH2	8.36956	P12268	61	GC03M055011	https://www.genecards.org/cgi-bin/carddisp.pl?gene=IMPDH2
NPHP3	8.36899	Q7Z494	51	GC03M132684	https://www.genecards.org/cgi-bin/carddisp.pl?gene=NPHP3
CSF2	8.36598	P04141	59	GC05P132073	https://www.genecards.org/cgi-bin/carddisp.pl?gene=CSF2
HELLS	8.36023	Q9NRZ9	57	GC10P128718	https://www.genecards.org/cgi-bin/carddisp.pl?gene=HELLS
SPTA1	8.34651	P02549	57	GC01M158610	https://www.genecards.org/cgi-bin/carddisp.pl?gene=SPTA1
PIK3CD	8.34471	O00329	66	GC01P083234	https://www.genecards.org/cgi-bin/carddisp.pl?gene=PIK3CD
BRIP1	8.33539	Q9BX63	61	GC17M061679	https://www.genecards.org/cgi-bin/carddisp.pl?gene=BRIP1
DTYMK	8.33492	P23919	57	GC02M241675	https://www.genecards.org/cgi-bin/carddisp.pl?gene=DTYMK
LRP5	8.33407	O75197	62	GC11P068298	https://www.genecards.org/cgi-bin/carddisp.pl?gene=LRP5
PIK3C3	8.33346	Q8NEB9	63	GC18P041955	https://www.genecards.org/cgi-bin/carddisp.pl?gene=PIK3C3
FABP3	8.30842	P05413	57	GC01M037523	https://www.genecards.org/cgi-bin/carddisp.pl?gene=FABP3
FOXG1	8.29966	P55316	57	GC14P060507	https://www.genecards.org/cgi-bin/carddisp.pl?gene=FOXG1
HMGB1	8.29322	P09429	63	GC13M030456	https://www.genecards.org/cgi-bin/carddisp.pl?gene=HMGB1
PDK2	8.28481	Q15119	55	GC17P165509	https://www.genecards.org/cgi-bin/carddisp.pl?gene=PDK2
ADGRV1	8.28315	Q8WXG9	52	GC05P090529	https://www.genecards.org/cgi-bin/carddisp.pl?gene=ADGRV1
ARNT	8.28013	P27540	58	GC01M150809	https://www.genecards.org/cgi-bin/carddisp.pl?gene=ARNT
LRRK2	8.27656	Q5S007	62	GC12P040196	https://www.genecards.org/cgi-bin/carddisp.pl?gene=LRRK2
RPGRIP1L	8.27377	Q68CZ1	53	GC16M053844	https://www.genecards.org/cgi-bin/carddisp.pl?gene=RPGRIP1L
BTK	8.26822	Q06187	66	GC0XM101349	https://www.genecards.org/cgi-bin/carddisp.pl?gene=BTK
TGM1	8.26182	P22735	57	GC14M024249	https://www.genecards.org/cgi-bin/carddisp.pl?gene=TGM1
DSP	8.26126	P15924	62	GC06P007541	https://www.genecards.org/cgi-bin/carddisp.pl?gene=DSP
NADSYN1	8.25785	Q6IA69	52	GC11P115316	https://www.genecards.org/cgi-bin/carddisp.pl?gene=NADSYN1
MKKS	8.25538	Q9NPJ1	50	GC20M010942	https://www.genecards.org/cgi-bin/carddisp.pl?gene=MKKS
TGM2	8.25474	P21980	60	GC20M038127	https://www.genecards.org/cgi-bin/carddisp.pl?gene=TGM2
USF1	8.2442	P22415	55	GC01M161039	https://www.genecards.org/cgi-bin/carddisp.pl?gene=USF1
CISD2	8.24103	Q8N5K1	52	GC04P102868	https://www.genecards.org/cgi-bin/carddisp.pl?gene=CISD2
SCN1B	8.23483	Q07699	57	GC19P035030	https://www.genecards.org/cgi-bin/carddisp.pl?gene=SCN1B
CALB1	8.23428	P05937	57	GC08M090058	https://www.genecards.org/cgi-bin/carddisp.pl?gene=CALB1
STUB1	8.23352	Q9UNE7	57	GC16P128002	https://www.genecards.org/cgi-bin/carddisp.pl?gene=STUB1
BECN1	8.23026	Q14457	59	GC17M042810	https://www.genecards.org/cgi-bin/carddisp.pl?gene=BECN1
BCAP31	8.23021	P51572	53	GC0XM153701	https://www.genecards.org/cgi-bin/carddisp.pl?gene=BCAP31
FGF2	8.22721	P09038	59	GC04P122826	https://www.genecards.org/cgi-bin/carddisp.pl?gene=FGF2
HMGA1	8.21886	P17096	59	GC06P190803	https://www.genecards.org/cgi-bin/carddisp.pl?gene=HMGA1
STAT1	8.21207	P42224	65	GC02M190908	https://www.genecards.org/cgi-bin/carddisp.pl?gene=STAT1
SLC6A5	8.21131	Q9Y345	57	GC11P020599	https://www.genecards.org/cgi-bin/carddisp.pl?gene=SLC6A5
CTBP1	8.21054	Q13363	60	GC04M001211	https://www.genecards.org/cgi-bin/carddisp.pl?gene=CTBP1
GPX3	8.20474	P22352	54	GC05P161223	https://www.genecards.org/cgi-bin/carddisp.pl?gene=GPX3
ERCC8	8.20254	Q13216	56	GC05M060923	https://www.genecards.org/cgi-bin/carddisp.pl?gene=ERCC8
ANTXR2	8.19463	P58335	57	GC04M079901	https://www.genecards.org/cgi-bin/carddisp.pl?gene=ANTXR2
PPA1	8.19369	Q15181	53	GC10M070202	https://www.genecards.org/cgi-bin/carddisp.pl?gene=PPA1
GATA1	8.18481	P15976	59	GC0XP048786	https://www.genecards.org/cgi-bin/carddisp.pl?gene=GATA1
ERN1	8.18439	O75460	60	GC17M064039	https://www.genecards.org/cgi-bin/carddisp.pl?gene=ERN1
CGA	8.18092	P01215	57	GC06M087085	https://www.genecards.org/cgi-bin/carddisp.pl?gene=CGA
CRYAB	8.18064	P02511	59	GC11M111908	https://www.genecards.org/cgi-bin/carddisp.pl?gene=CRYAB
PLK1	8.17428	P53350	65	GC16P128614	https://www.genecards.org/cgi-bin/carddisp.pl?gene=PLK1
NSUN2	8.17321	Q08J23	56	GC05M006599	https://www.genecards.org/cgi-bin/carddisp.pl?gene=NSUN2
DDO	8.1656	Q99489	50	GC06M112627	https://www.genecards.org/cgi-bin/carddisp.pl?gene=DDO
SMARCA2	8.16017	P51531	63	GC09P001980	https://www.genecards.org/cgi-bin/carddisp.pl?gene=SMARCA2
MT-TQ	8.15676		21	GCMTM004331	https://www.genecards.org/cgi-bin/carddisp.pl?gene=MT-TQ
MED23	8.15547	Q9ULK4	55	GC06M131573	https://www.genecards.org/cgi-bin/carddisp.pl?gene=MED23
DAG1	8.1534	Q14118	59	GC03P066868	https://www.genecards.org/cgi-bin/carddisp.pl?gene=DAG1
FAAH	8.14782	O00519	61	GC01P046394	https://www.genecards.org/cgi-bin/carddisp.pl?gene=FAAH
SMAD3	8.144	P84022	66	GC15P067063	https://www.genecards.org/cgi-bin/carddisp.pl?gene=SMAD3
NOTCH1	8.14391	P46531	66	GC09M139438	https://www.genecards.org/cgi-bin/carddisp.pl?gene=NOTCH1
INPP4A	8.14201	Q96PE3	54	GC02P100975	https://www.genecards.org/cgi-bin/carddisp.pl?gene=INPP4A
HLA-DPB1	8.1409	P04440	57	GC06P190743	https://www.genecards.org/cgi-bin/carddisp.pl?gene=HLA-DPB1
ADCYAP1	8.13827	P18509	55	GC18P000895	https://www.genecards.org/cgi-bin/carddisp.pl?gene=ADCYAP1
HNRNPA1	8.13487	P09651	60	GC12P054280	https://www.genecards.org/cgi-bin/carddisp.pl?gene=HNRNPA1
PDE5A	8.13223	O76074	59	GC04M119494	https://www.genecards.org/cgi-bin/carddisp.pl?gene=PDE5A
ABCC3	8.12185	O15438	58	GC17P050634	https://www.genecards.org/cgi-bin/carddisp.pl?gene=ABCC3
PGR	8.1126	P06401	62	GC11M143573	https://www.genecards.org/cgi-bin/carddisp.pl?gene=PGR
MIR200A	8.0964		28	GC01P082902	https://www.genecards.org/cgi-bin/carddisp.pl?gene=MIR200A
ALDH1L1	8.09056	O75891	53	GC03M126103	https://www.genecards.org/cgi-bin/carddisp.pl?gene=ALDH1L1
SYNJ1	8.08926	O43426	57	GC21M032628	https://www.genecards.org/cgi-bin/carddisp.pl?gene=SYNJ1
YY1	8.08531	P25490	60	GC14P100238	https://www.genecards.org/cgi-bin/carddisp.pl?gene=YY1
ARF1	8.05707	P84077	57	GC01P228082	https://www.genecards.org/cgi-bin/carddisp.pl?gene=ARF1
CCL5	8.05704	P13501	56	GC17M035871	https://www.genecards.org/cgi-bin/carddisp.pl?gene=CCL5
RPS6KA3	8.05648	P51812	65	GC0XM020149	https://www.genecards.org/cgi-bin/carddisp.pl?gene=RPS6KA3
MYO5B	8.05088	Q9ULV0	54	GC18M049822	https://www.genecards.org/cgi-bin/carddisp.pl?gene=MYO5B
MPL	8.05029	P40238	60	GC01P043337	https://www.genecards.org/cgi-bin/carddisp.pl?gene=MPL
TGFBR1	8.04974	P36897	66	GC09P109923	https://www.genecards.org/cgi-bin/carddisp.pl?gene=TGFBR1
ALOX15	8.04306	P16050	59	GC17M004630	https://www.genecards.org/cgi-bin/carddisp.pl?gene=ALOX15
CSN1S1	8.04111	P47710	50	GC04P070121	https://www.genecards.org/cgi-bin/carddisp.pl?gene=CSN1S1
PICK1	8.03863	Q9NRD5	56	GC22P038056	https://www.genecards.org/cgi-bin/carddisp.pl?gene=PICK1
PDGFRB	8.03778	P09619	66	GC05M150113	https://www.genecards.org/cgi-bin/carddisp.pl?gene=PDGFRB
UBE3A	8.03109	Q05086	60	GC15M025333	https://www.genecards.org/cgi-bin/carddisp.pl?gene=UBE3A
GABRB1	8.02892	P18505	60	GC04P046949	https://www.genecards.org/cgi-bin/carddisp.pl?gene=GABRB1
KCNB1	8.02861	Q14721	59	GC20M049293	https://www.genecards.org/cgi-bin/carddisp.pl?gene=KCNB1
DYNC1H1	8.02323	Q14204	57	GC14P121532	https://www.genecards.org/cgi-bin/carddisp.pl?gene=DYNC1H1
PDE3B	8.01906	Q13370	57	GC11P014643	https://www.genecards.org/cgi-bin/carddisp.pl?gene=PDE3B
SETD2	8.01614	Q9BYW2	59	GC03M047033	https://www.genecards.org/cgi-bin/carddisp.pl?gene=SETD2
AOC1	8.00806	P19801	55	GC07P150824	https://www.genecards.org/cgi-bin/carddisp.pl?gene=AOC1
HBG2	8.00625	P69892	55	GC11M015981	https://www.genecards.org/cgi-bin/carddisp.pl?gene=HBG2
DMP1	7.99316	Q13316	55	GC04P087650	https://www.genecards.org/cgi-bin/carddisp.pl?gene=DMP1
MT-TL2	7.99117		22	GCMTP012268	https://www.genecards.org/cgi-bin/carddisp.pl?gene=MT-TL2
TPM1	7.98728	P09493	60	GC15P209649	https://www.genecards.org/cgi-bin/carddisp.pl?gene=TPM1
PPP3CA	7.98401	Q08209	63	GC04M101024	https://www.genecards.org/cgi-bin/carddisp.pl?gene=PPP3CA
CASP1	7.96849	P29466	62	GC11M105025	https://www.genecards.org/cgi-bin/carddisp.pl?gene=CASP1
CYP2S1	7.96423	Q96SQ9	52	GC19P041193	https://www.genecards.org/cgi-bin/carddisp.pl?gene=CYP2S1
FBP2	7.96189	O00757	55	GC09M094558	https://www.genecards.org/cgi-bin/carddisp.pl?gene=FBP2
TYRP1	7.96037	P17643	58	GC09P012683	https://www.genecards.org/cgi-bin/carddisp.pl?gene=TYRP1
GNAI1	7.95959	P63096	60	GC07P098145	https://www.genecards.org/cgi-bin/carddisp.pl?gene=GNAI1
PRKCD	7.95816	Q05655	65	GC03P053156	https://www.genecards.org/cgi-bin/carddisp.pl?gene=PRKCD
LGI1	7.95438	O95970	57	GC10P093757	https://www.genecards.org/cgi-bin/carddisp.pl?gene=LGI1
FYN	7.95408	P06241	60	GC06M111660	https://www.genecards.org/cgi-bin/carddisp.pl?gene=FYN
AQP2	7.95216	P41181	60	GC12P049950	https://www.genecards.org/cgi-bin/carddisp.pl?gene=AQP2
SIRT2	7.94853	Q8IXJ6	60	GC19M038878	https://www.genecards.org/cgi-bin/carddisp.pl?gene=SIRT2
TXNRD1	7.94668	Q16881	58	GC12P104215	https://www.genecards.org/cgi-bin/carddisp.pl?gene=TXNRD1
TRPM4	7.94631	Q8TD43	56	GC19P049157	https://www.genecards.org/cgi-bin/carddisp.pl?gene=TRPM4
HOMER3	7.94494	Q9NSC5	53	GC19M112184	https://www.genecards.org/cgi-bin/carddisp.pl?gene=HOMER3
CAMK2D	7.94311	Q13557	62	GC04M113418	https://www.genecards.org/cgi-bin/carddisp.pl?gene=CAMK2D
DCK	7.94201	P27707	57	GC04P070992	https://www.genecards.org/cgi-bin/carddisp.pl?gene=DCK
CACNA1D	7.93356	Q01668	60	GC03P053328	https://www.genecards.org/cgi-bin/carddisp.pl?gene=CACNA1D
PDE4A	7.93178	P27815	58	GC19P010416	https://www.genecards.org/cgi-bin/carddisp.pl?gene=PDE4A
INSIG2	7.93074	Q9Y5U4	47	GC02P118088	https://www.genecards.org/cgi-bin/carddisp.pl?gene=INSIG2
DLST	7.93026	P36957	59	GC14P074881	https://www.genecards.org/cgi-bin/carddisp.pl?gene=DLST
RAG2	7.92585	P55895	52	GC11M036575	https://www.genecards.org/cgi-bin/carddisp.pl?gene=RAG2
PRKCB	7.92208	P05771	63	GC16P128620	https://www.genecards.org/cgi-bin/carddisp.pl?gene=PRKCB
LCN2	7.92195	P80188	58	GC09P128149	https://www.genecards.org/cgi-bin/carddisp.pl?gene=LCN2
TARDBP	7.92101	Q13148	59	GC01P083318	https://www.genecards.org/cgi-bin/carddisp.pl?gene=TARDBP
ADORA1	7.917	P30542	60	GC01P203090	https://www.genecards.org/cgi-bin/carddisp.pl?gene=ADORA1
TGFA	7.91651	P01135	59	GC02M070447	https://www.genecards.org/cgi-bin/carddisp.pl?gene=TGFA
PDP2	7.91252	Q9P2J9	53	GC16P129703	https://www.genecards.org/cgi-bin/carddisp.pl?gene=PDP2
KCNA1	7.90614	Q09470	58	GC12P080236	https://www.genecards.org/cgi-bin/carddisp.pl?gene=KCNA1
ARHGEF11	7.9025	O15085	49	GC01M156934	https://www.genecards.org/cgi-bin/carddisp.pl?gene=ARHGEF11
FANCD2	7.90171	Q9BXW9	59	GC03P010026	https://www.genecards.org/cgi-bin/carddisp.pl?gene=FANCD2
HSD17B1	7.88226	P14061	54	GC17P165235	https://www.genecards.org/cgi-bin/carddisp.pl?gene=HSD17B1
MIR146A	7.88139		30	GC05P160485	https://www.genecards.org/cgi-bin/carddisp.pl?gene=MIR146A
CDH23	7.8759	Q9H251	56	GC10P071396	https://www.genecards.org/cgi-bin/carddisp.pl?gene=CDH23
NCOA2	7.8748	Q15596	57	GC08M070109	https://www.genecards.org/cgi-bin/carddisp.pl?gene=NCOA2
NR4A2	7.8717	P43354	59	GC02M156324	https://www.genecards.org/cgi-bin/carddisp.pl?gene=NR4A2
SHANK2	7.86913	Q9UPX8	53	GC11M070467	https://www.genecards.org/cgi-bin/carddisp.pl?gene=SHANK2
TUBA1B	7.85242	P68363	57	GC12M049127	https://www.genecards.org/cgi-bin/carddisp.pl?gene=TUBA1B
HNMT	7.85216	P50135	57	GC02P137964	https://www.genecards.org/cgi-bin/carddisp.pl?gene=HNMT
MIR142	7.83675		30	GC17M058331	https://www.genecards.org/cgi-bin/carddisp.pl?gene=MIR142
RELA	7.83639	Q04206	64	GC11M065653	https://www.genecards.org/cgi-bin/carddisp.pl?gene=RELA
ENPEP	7.83357	Q07075	59	GC04P110365	https://www.genecards.org/cgi-bin/carddisp.pl?gene=ENPEP
MEN1	7.83191	O00255	59	GC11M064803	https://www.genecards.org/cgi-bin/carddisp.pl?gene=MEN1
RHOA	7.82827	P61586	62	GC03M049359	https://www.genecards.org/cgi-bin/carddisp.pl?gene=RHOA
KCNJ8	7.82743	Q15842	56	GC12M021764	https://www.genecards.org/cgi-bin/carddisp.pl?gene=KCNJ8
DKC1	7.81843	O60832	59	GC0XP154762	https://www.genecards.org/cgi-bin/carddisp.pl?gene=DKC1
LMNB2	7.81648	Q03252	55	GC19M111600	https://www.genecards.org/cgi-bin/carddisp.pl?gene=LMNB2
SLC9A3	7.81437	P48764	59	GC05M000472	https://www.genecards.org/cgi-bin/carddisp.pl?gene=SLC9A3
CD44	7.81372	P16070	62	GC11P035139	https://www.genecards.org/cgi-bin/carddisp.pl?gene=CD44
CCR5	7.81134	P51681	59	GC03P066709	https://www.genecards.org/cgi-bin/carddisp.pl?gene=CCR5
PPP1R3A	7.80513	Q16821	56	GC07M113876	https://www.genecards.org/cgi-bin/carddisp.pl?gene=PPP1R3A
MIR320A	7.80473		30	GC08M022506	https://www.genecards.org/cgi-bin/carddisp.pl?gene=MIR320A
VKORC1L1	7.80466	Q8N0U8	47	GC07P097538	https://www.genecards.org/cgi-bin/carddisp.pl?gene=VKORC1L1
SMPD2	7.80407	O60906	53	GC06P109440	https://www.genecards.org/cgi-bin/carddisp.pl?gene=SMPD2
ATXN2	7.79865	Q99700	56	GC12M111443	https://www.genecards.org/cgi-bin/carddisp.pl?gene=ATXN2
LCK	7.79458	P06239	65	GC01P032251	https://www.genecards.org/cgi-bin/carddisp.pl?gene=LCK
EHMT2	7.79035	Q96KQ7	58	GC06M031879	https://www.genecards.org/cgi-bin/carddisp.pl?gene=EHMT2
MKS1	7.78717	Q9NXB0	53	GC17M058205	https://www.genecards.org/cgi-bin/carddisp.pl?gene=MKS1
MRPS25	7.7798	P82663	50	GC03M029267	https://www.genecards.org/cgi-bin/carddisp.pl?gene=MRPS25
NBN	7.76631	O60934	61	GC08M089933	https://www.genecards.org/cgi-bin/carddisp.pl?gene=NBN
PFKP	7.76391	Q01813	57	GC10P003066	https://www.genecards.org/cgi-bin/carddisp.pl?gene=PFKP
GATA4	7.76079	P43694	62	GC08P011676	https://www.genecards.org/cgi-bin/carddisp.pl?gene=GATA4
POU1F1	7.75661	P28069	54	GC03M087259	https://www.genecards.org/cgi-bin/carddisp.pl?gene=POU1F1
TRAK1	7.75437	Q9UPV9	52	GC03P042788	https://www.genecards.org/cgi-bin/carddisp.pl?gene=TRAK1
MMP1	7.74825	P03956	62	GC11M143594	https://www.genecards.org/cgi-bin/carddisp.pl?gene=MMP1
GAST	7.74707	P01350	53	GC17P041712	https://www.genecards.org/cgi-bin/carddisp.pl?gene=GAST
MT-TM	7.743		20	GCMTP004404	https://www.genecards.org/cgi-bin/carddisp.pl?gene=MT-TM
STX11	7.73417	O75558	53	GC06P192275	https://www.genecards.org/cgi-bin/carddisp.pl?gene=STX11
CUL4B	7.7329	Q13620	55	GC0XM120572	https://www.genecards.org/cgi-bin/carddisp.pl?gene=CUL4B
F2R	7.73154	P25116	59	GC05P076716	https://www.genecards.org/cgi-bin/carddisp.pl?gene=F2R
CDKAL1	7.73136	Q5VV42	51	GC06P020534	https://www.genecards.org/cgi-bin/carddisp.pl?gene=CDKAL1
PYCR3	7.731	Q53H96	50	GC08M147536	https://www.genecards.org/cgi-bin/carddisp.pl?gene=PYCR3
SDCCAG8	7.73073	Q86SQ7	53	GC01P243255	https://www.genecards.org/cgi-bin/carddisp.pl?gene=SDCCAG8
EIF4E	7.72901	P06730	62	GC04M098879	https://www.genecards.org/cgi-bin/carddisp.pl?gene=EIF4E
SLC25A11	7.70919	Q02978	55	GC17M004937	https://www.genecards.org/cgi-bin/carddisp.pl?gene=SLC25A11
PRDX2	7.70573	P32119	59	GC19M012796	https://www.genecards.org/cgi-bin/carddisp.pl?gene=PRDX2
CLPX	7.70363	O76031	53	GC15M065148	https://www.genecards.org/cgi-bin/carddisp.pl?gene=CLPX
ELP1	7.69985	O95163	56	GC09M126895	https://www.genecards.org/cgi-bin/carddisp.pl?gene=ELP1
GPX2	7.69938	P18283	55	GC14M064939	https://www.genecards.org/cgi-bin/carddisp.pl?gene=GPX2
MSTN	7.69654	O14793	59	GC02M190055	https://www.genecards.org/cgi-bin/carddisp.pl?gene=MSTN
PRPF8	7.69141	Q6P2Q9	53	GC17M001650	https://www.genecards.org/cgi-bin/carddisp.pl?gene=PRPF8
GABRB2	7.68996	P47870	60	GC05M161288	https://www.genecards.org/cgi-bin/carddisp.pl?gene=GABRB2
NPHP1	7.6861	O15259	55	GC02M110122	https://www.genecards.org/cgi-bin/carddisp.pl?gene=NPHP1
DYRK1A	7.67764	Q13627	63	GC21P037365	https://www.genecards.org/cgi-bin/carddisp.pl?gene=DYRK1A
SH2B1	7.67719	Q9NRF2	55	GC16P128794	https://www.genecards.org/cgi-bin/carddisp.pl?gene=SH2B1
NPPB	7.67466	P16860	56	GC01M036051	https://www.genecards.org/cgi-bin/carddisp.pl?gene=NPPB
CASK	7.67384	O14936	62	GC0XM041514	https://www.genecards.org/cgi-bin/carddisp.pl?gene=CASK
NOTCH3	7.67353	Q9UM47	64	GC19M015159	https://www.genecards.org/cgi-bin/carddisp.pl?gene=NOTCH3
BLVRB	7.67009	P30043	53	GC19M040447	https://www.genecards.org/cgi-bin/carddisp.pl?gene=BLVRB
MIR145	7.66936		32	GC05P149430	https://www.genecards.org/cgi-bin/carddisp.pl?gene=MIR145
SGCB	7.66839	Q16585	52	GC04M052019	https://www.genecards.org/cgi-bin/carddisp.pl?gene=SGCB
CSF1R	7.66355	P07333	65	GC05M150053	https://www.genecards.org/cgi-bin/carddisp.pl?gene=CSF1R
DDIT3	7.66161	P35638	59	GC12M057516	https://www.genecards.org/cgi-bin/carddisp.pl?gene=DDIT3
JAK3	7.66141	P52333	65	GC19M017824	https://www.genecards.org/cgi-bin/carddisp.pl?gene=JAK3
DUT	7.64329	P33316	55	GC15P048331	https://www.genecards.org/cgi-bin/carddisp.pl?gene=DUT
AGBL1	7.64302	Q96MI9	45	GC15P202621	https://www.genecards.org/cgi-bin/carddisp.pl?gene=AGBL1
PROC	7.63594	P04070	65	GC02P127418	https://www.genecards.org/cgi-bin/carddisp.pl?gene=PROC
CC2D2A	7.6343	Q9P2K1	52	GC04P032170	https://www.genecards.org/cgi-bin/carddisp.pl?gene=CC2D2A
ERBB4	7.63379	Q15303	67	GC02M211375	https://www.genecards.org/cgi-bin/carddisp.pl?gene=ERBB4
NNMT	7.63214	P40261	57	GC11P114257	https://www.genecards.org/cgi-bin/carddisp.pl?gene=NNMT
ABCA4	7.6284	P78363	57	GC01M093992	https://www.genecards.org/cgi-bin/carddisp.pl?gene=ABCA4
KCNA3	7.6213	P22001	58	GC01M110654	https://www.genecards.org/cgi-bin/carddisp.pl?gene=KCNA3
COL7A1	7.61308	Q02388	56	GC03M048564	https://www.genecards.org/cgi-bin/carddisp.pl?gene=COL7A1
ACMSD	7.60998	Q8TDX5	50	GC02P134838	https://www.genecards.org/cgi-bin/carddisp.pl?gene=ACMSD
FOXP2	7.59483	O15409	56	GC07P114086	https://www.genecards.org/cgi-bin/carddisp.pl?gene=FOXP2
SOCS3	7.59187	O14543	57	GC17M078356	https://www.genecards.org/cgi-bin/carddisp.pl?gene=SOCS3
NCOA1	7.58362	Q15788	58	GC02P024549	https://www.genecards.org/cgi-bin/carddisp.pl?gene=NCOA1
PPP2R5D	7.57908	Q14738	58	GC06P190882	https://www.genecards.org/cgi-bin/carddisp.pl?gene=PPP2R5D
CACNA2D1	7.57847	P54289	59	GC07M081946	https://www.genecards.org/cgi-bin/carddisp.pl?gene=CACNA2D1
TAC1	7.57347	P20366	54	GC07P112152	https://www.genecards.org/cgi-bin/carddisp.pl?gene=TAC1
MIR141	7.56493		30	GC12P080297	https://www.genecards.org/cgi-bin/carddisp.pl?gene=MIR141
RTN4IP1	7.56256	Q8WWV3	51	GC06M112523	https://www.genecards.org/cgi-bin/carddisp.pl?gene=RTN4IP1
GSTZ1	7.56082	O43708	53	GC14P077320	https://www.genecards.org/cgi-bin/carddisp.pl?gene=GSTZ1
HGF	7.55567	P14210	65	GC07M081699	https://www.genecards.org/cgi-bin/carddisp.pl?gene=HGF
MIR26A1	7.55374		30	GC03P037969	https://www.genecards.org/cgi-bin/carddisp.pl?gene=MIR26A1
VCL	7.54797	P18206	60	GC10P073995	https://www.genecards.org/cgi-bin/carddisp.pl?gene=VCL
PDGFB	7.54036	P01127	63	GC22M089269	https://www.genecards.org/cgi-bin/carddisp.pl?gene=PDGFB
MMP3	7.53789	P08254	62	GC11M102835	https://www.genecards.org/cgi-bin/carddisp.pl?gene=MMP3
KAT2B	7.53595	Q92831	62	GC03P028992	https://www.genecards.org/cgi-bin/carddisp.pl?gene=KAT2B
ZAP70	7.53291	P43403	63	GC02P100948	https://www.genecards.org/cgi-bin/carddisp.pl?gene=ZAP70
ME2	7.53287	P23368	56	GC18P050879	https://www.genecards.org/cgi-bin/carddisp.pl?gene=ME2
P4HB	7.53231	P07237	62	GC17M081843	https://www.genecards.org/cgi-bin/carddisp.pl?gene=P4HB
THBS1	7.53091	P07996	59	GC15P039581	https://www.genecards.org/cgi-bin/carddisp.pl?gene=THBS1
MDM2	7.53087	Q00987	66	GC12P068808	https://www.genecards.org/cgi-bin/carddisp.pl?gene=MDM2
ATP6V1B2	7.52967	P21281	60	GC08P020197	https://www.genecards.org/cgi-bin/carddisp.pl?gene=ATP6V1B2
USH2A	7.52928	O75445	50	GC01M215622	https://www.genecards.org/cgi-bin/carddisp.pl?gene=USH2A
ITGB1	7.52642	P05556	63	GC10M037521	https://www.genecards.org/cgi-bin/carddisp.pl?gene=ITGB1
MTAP	7.52627	Q13126	62	GC09P022155	https://www.genecards.org/cgi-bin/carddisp.pl?gene=MTAP
TGFB2	7.52435	P61812	63	GC01P218345	https://www.genecards.org/cgi-bin/carddisp.pl?gene=TGFB2
S100B	7.51694	P04271	59	GC21M055311	https://www.genecards.org/cgi-bin/carddisp.pl?gene=S100B
TOR1A	7.51418	O14656	59	GC09M129812	https://www.genecards.org/cgi-bin/carddisp.pl?gene=TOR1A
SCN9A	7.51245	Q15858	60	GC02M166195	https://www.genecards.org/cgi-bin/carddisp.pl?gene=SCN9A
ATXN3	7.50868	P54252	59	GC14M125325	https://www.genecards.org/cgi-bin/carddisp.pl?gene=ATXN3
TCF4	7.50793	P15884	59	GC18M055222	https://www.genecards.org/cgi-bin/carddisp.pl?gene=TCF4
RAP1A	7.50622	P62834	57	GC01P111542	https://www.genecards.org/cgi-bin/carddisp.pl?gene=RAP1A
ADAMTS13	7.50601	Q76LX8	60	GC09P133414	https://www.genecards.org/cgi-bin/carddisp.pl?gene=ADAMTS13
COL1A2	7.50084	P08123	60	GC07P094394	https://www.genecards.org/cgi-bin/carddisp.pl?gene=COL1A2
IL3	7.49716	P08700	57	GC05P132060	https://www.genecards.org/cgi-bin/carddisp.pl?gene=IL3
STAC3	7.49675	Q96MF2	48	GC12M057243	https://www.genecards.org/cgi-bin/carddisp.pl?gene=STAC3
MTNR1B	7.48985	P49286	57	GC11P092969	https://www.genecards.org/cgi-bin/carddisp.pl?gene=MTNR1B
TUBA8	7.48693	Q9NY65	57	GC22P018110	https://www.genecards.org/cgi-bin/carddisp.pl?gene=TUBA8
GRK2	7.48225	P25098	61	GC11P067266	https://www.genecards.org/cgi-bin/carddisp.pl?gene=GRK2
MT-TR	7.47673		20	GCMTP010407	https://www.genecards.org/cgi-bin/carddisp.pl?gene=MT-TR
CYB5A	7.47456	P00167	56	GC18M074250	https://www.genecards.org/cgi-bin/carddisp.pl?gene=CYB5A
IL13	7.4728	P35225	56	GC05P132656	https://www.genecards.org/cgi-bin/carddisp.pl?gene=IL13
NEB	7.47212	P20929	51	GC02M151485	https://www.genecards.org/cgi-bin/carddisp.pl?gene=NEB
FLNC	7.4686	Q14315	57	GC07P128830	https://www.genecards.org/cgi-bin/carddisp.pl?gene=FLNC
DBI	7.46821	P07108	58	GC02P119366	https://www.genecards.org/cgi-bin/carddisp.pl?gene=DBI
TLR2	7.46453	O60603	64	GC04P153684	https://www.genecards.org/cgi-bin/carddisp.pl?gene=TLR2
MTHFD2	7.46431	P13995	55	GC02P074186	https://www.genecards.org/cgi-bin/carddisp.pl?gene=MTHFD2
HKDC1	7.46009	Q2TB90	53	GC10P069220	https://www.genecards.org/cgi-bin/carddisp.pl?gene=HKDC1
HDC	7.45513	P19113	58	GC15M050241	https://www.genecards.org/cgi-bin/carddisp.pl?gene=HDC
HSP90B1	7.45165	P14625	60	GC12P103930	https://www.genecards.org/cgi-bin/carddisp.pl?gene=HSP90B1
IL1R1	7.45153	P14778	60	GC02P102136	https://www.genecards.org/cgi-bin/carddisp.pl?gene=IL1R1
ATP2A2	7.44353	P16615	63	GC12P110280	https://www.genecards.org/cgi-bin/carddisp.pl?gene=ATP2A2
ACSS2	7.44001	Q9NR19	59	GC20P055816	https://www.genecards.org/cgi-bin/carddisp.pl?gene=ACSS2
AIMP1	7.43777	Q12904	57	GC04P106315	https://www.genecards.org/cgi-bin/carddisp.pl?gene=AIMP1
PABPC1	7.43652	P11940	56	GC08M100685	https://www.genecards.org/cgi-bin/carddisp.pl?gene=PABPC1
GIP	7.43289	P09681	50	GC17M048958	https://www.genecards.org/cgi-bin/carddisp.pl?gene=GIP
PQBP1	7.42919	O60828	50	GC0XP048890	https://www.genecards.org/cgi-bin/carddisp.pl?gene=PQBP1
PROP1	7.42796	O75360	50	GC05M177992	https://www.genecards.org/cgi-bin/carddisp.pl?gene=PROP1
TACR3	7.42687	P29371	62	GC04M103586	https://www.genecards.org/cgi-bin/carddisp.pl?gene=TACR3
ANXA5	7.42405	P08758	59	GC04M121667	https://www.genecards.org/cgi-bin/carddisp.pl?gene=ANXA5
NT5C2	7.41906	P49902	58	GC10M103092	https://www.genecards.org/cgi-bin/carddisp.pl?gene=NT5C2
PRDX5	7.41492	P30044	57	GC11P114946	https://www.genecards.org/cgi-bin/carddisp.pl?gene=PRDX5
PAX2	7.4113	Q02962	58	GC10P100735	https://www.genecards.org/cgi-bin/carddisp.pl?gene=PAX2
SMN2	7.41076	Q16637	51	GC05P070049	https://www.genecards.org/cgi-bin/carddisp.pl?gene=SMN2
ARNT2	7.40693	Q9HBZ2	56	GC15P080404	https://www.genecards.org/cgi-bin/carddisp.pl?gene=ARNT2
NRG1	7.40546	Q02297	60	GC08P031639	https://www.genecards.org/cgi-bin/carddisp.pl?gene=NRG1
MYD88	7.39218	Q99836	61	GC03P042445	https://www.genecards.org/cgi-bin/carddisp.pl?gene=MYD88
CD47	7.39179	Q08722	59	GC03M108043	https://www.genecards.org/cgi-bin/carddisp.pl?gene=CD47
HMOX2	7.38863	P30519	58	GC16P004474	https://www.genecards.org/cgi-bin/carddisp.pl?gene=HMOX2
SULT1E1	7.37138	P49888	55	GC04M069823	https://www.genecards.org/cgi-bin/carddisp.pl?gene=SULT1E1
COL4A3	7.36985	Q01955	57	GC02P227164	https://www.genecards.org/cgi-bin/carddisp.pl?gene=COL4A3
MYCN	7.36911	P04198	59	GC02P016028	https://www.genecards.org/cgi-bin/carddisp.pl?gene=MYCN
SLC28A1	7.3687	O00337	55	GC15P084884	https://www.genecards.org/cgi-bin/carddisp.pl?gene=SLC28A1
FADD	7.36777	Q13158	59	GC11P070203	https://www.genecards.org/cgi-bin/carddisp.pl?gene=FADD
KMO	7.36657	O15229	58	GC01P241532	https://www.genecards.org/cgi-bin/carddisp.pl?gene=KMO
CDC42	7.35461	P60953	63	GC01P022052	https://www.genecards.org/cgi-bin/carddisp.pl?gene=CDC42
CSF3	7.35139	P09919	55	GC17P040015	https://www.genecards.org/cgi-bin/carddisp.pl?gene=CSF3
KIT	7.34583	P10721	66	GC04P054657	https://www.genecards.org/cgi-bin/carddisp.pl?gene=KIT
LGALS3	7.34549	P17931	57	GC14P055124	https://www.genecards.org/cgi-bin/carddisp.pl?gene=LGALS3
HNRNPU	7.34465	Q00839	56	GC01M245002	https://www.genecards.org/cgi-bin/carddisp.pl?gene=HNRNPU
SPTLC3	7.34398	Q9NUV7	52	GC20P013008	https://www.genecards.org/cgi-bin/carddisp.pl?gene=SPTLC3
HSPA1A	7.3435	P0DMV8	60	GC06P190725	https://www.genecards.org/cgi-bin/carddisp.pl?gene=HSPA1A
PAICS	7.34071	P22234	55	GC04P056435	https://www.genecards.org/cgi-bin/carddisp.pl?gene=PAICS
VAPB	7.33933	O95292	57	GC20P058389	https://www.genecards.org/cgi-bin/carddisp.pl?gene=VAPB
ALOX5AP	7.33582	P20292	56	GC13P030713	https://www.genecards.org/cgi-bin/carddisp.pl?gene=ALOX5AP
FLVCR1	7.32631	Q9Y5Y0	51	GC01P212858	https://www.genecards.org/cgi-bin/carddisp.pl?gene=FLVCR1
GJC2	7.31446	Q5T442	54	GC01P233817	https://www.genecards.org/cgi-bin/carddisp.pl?gene=GJC2
GSK3A	7.31034	P49840	63	GC19M112567	https://www.genecards.org/cgi-bin/carddisp.pl?gene=GSK3A
CCND1	7.30878	P24385	65	GC11P069641	https://www.genecards.org/cgi-bin/carddisp.pl?gene=CCND1
TWIST1	7.30779	Q15672	59	GC07M019020	https://www.genecards.org/cgi-bin/carddisp.pl?gene=TWIST1
MYH6	7.3019	P13533	59	GC14M023381	https://www.genecards.org/cgi-bin/carddisp.pl?gene=MYH6
LHCGR	7.29917	P22888	59	GC02M048686	https://www.genecards.org/cgi-bin/carddisp.pl?gene=LHCGR
NPHS1	7.29835	O60500	60	GC19M035825	https://www.genecards.org/cgi-bin/carddisp.pl?gene=NPHS1
ADA2	7.29535	Q9NZK5	53	GC22M087802	https://www.genecards.org/cgi-bin/carddisp.pl?gene=ADA2
RFC1	7.29462	P35251	58	GC04M039291	https://www.genecards.org/cgi-bin/carddisp.pl?gene=RFC1
PDE4D	7.28954	Q08499	62	GC05M058969	https://www.genecards.org/cgi-bin/carddisp.pl?gene=PDE4D
KLK3	7.28623	P07288	60	GC19P050854	https://www.genecards.org/cgi-bin/carddisp.pl?gene=KLK3
AS3MT	7.28544	Q9HBK9	52	GC10P102869	https://www.genecards.org/cgi-bin/carddisp.pl?gene=AS3MT
GSTM3	7.28302	P21266	59	GC01M109733	https://www.genecards.org/cgi-bin/carddisp.pl?gene=GSTM3
IKBKG	7.28249	Q9Y6K9	60	GC0XP154541	https://www.genecards.org/cgi-bin/carddisp.pl?gene=IKBKG
H3-3B	7.28146	P84243	50	GC17M101834	https://www.genecards.org/cgi-bin/carddisp.pl?gene=H3-3B
CLTC	7.28094	Q00610	59	GC17P059619	https://www.genecards.org/cgi-bin/carddisp.pl?gene=CLTC
CHRNE	7.28013	Q04844	57	GC17M004897	https://www.genecards.org/cgi-bin/carddisp.pl?gene=CHRNE
PI4KA	7.2787	P42356	62	GC22M020707	https://www.genecards.org/cgi-bin/carddisp.pl?gene=PI4KA
ANK3	7.27857	Q12955	56	GC10M060026	https://www.genecards.org/cgi-bin/carddisp.pl?gene=ANK3
SCN4A	7.27844	P35499	58	GC17M063938	https://www.genecards.org/cgi-bin/carddisp.pl?gene=SCN4A
RAC1	7.27028	P63000	62	GC07P021715	https://www.genecards.org/cgi-bin/carddisp.pl?gene=RAC1
AGBL5	7.26957	Q8NDL9	48	GC02P030137	https://www.genecards.org/cgi-bin/carddisp.pl?gene=AGBL5
CDK5R1	7.26891	Q15078	59	GC17P032486	https://www.genecards.org/cgi-bin/carddisp.pl?gene=CDK5R1
PNKP	7.25573	Q96T60	59	GC19M112827	https://www.genecards.org/cgi-bin/carddisp.pl?gene=PNKP
XK	7.25219	P51811	52	GC0XP037685	https://www.genecards.org/cgi-bin/carddisp.pl?gene=XK
SLC25A5	7.25101	P05141	55	GC0XP119468	https://www.genecards.org/cgi-bin/carddisp.pl?gene=SLC25A5
CBR1	7.24794	P16152	57	GC21P036069	https://www.genecards.org/cgi-bin/carddisp.pl?gene=CBR1
DES	7.24137	P17661	60	GC02P219418	https://www.genecards.org/cgi-bin/carddisp.pl?gene=DES
NOTCH2	7.2406	Q04721	65	GC01M119911	https://www.genecards.org/cgi-bin/carddisp.pl?gene=NOTCH2
PTPA	7.24011	Q15257	58	GC09P156015	https://www.genecards.org/cgi-bin/carddisp.pl?gene=PTPA
SGCG	7.23454	Q13326	55	GC13P023160	https://www.genecards.org/cgi-bin/carddisp.pl?gene=SGCG
DDX3X	7.23282	O00571	62	GC0XP041333	https://www.genecards.org/cgi-bin/carddisp.pl?gene=DDX3X
PLEC	7.23064	Q15149	56	GC08M147570	https://www.genecards.org/cgi-bin/carddisp.pl?gene=PLEC
DSG1	7.23025	Q02413	54	GC18P031318	https://www.genecards.org/cgi-bin/carddisp.pl?gene=DSG1
FRRS1L	7.22799	Q9P0K9	46	GC09M109130	https://www.genecards.org/cgi-bin/carddisp.pl?gene=FRRS1L
PGD	7.22371	P52209	60	GC01P010398	https://www.genecards.org/cgi-bin/carddisp.pl?gene=PGD
BHMT2	7.22057	Q9H2M3	54	GC05P083977	https://www.genecards.org/cgi-bin/carddisp.pl?gene=BHMT2
SLC15A1	7.21871	P46059	55	GC13M098683	https://www.genecards.org/cgi-bin/carddisp.pl?gene=SLC15A1
ADRB1	7.20954	P08588	62	GC10P129450	https://www.genecards.org/cgi-bin/carddisp.pl?gene=ADRB1
SQOR	7.20714	Q9Y6N5	49	GC15P201756	https://www.genecards.org/cgi-bin/carddisp.pl?gene=SQOR
ELANE	7.20331	P08246	63	GC19P160928	https://www.genecards.org/cgi-bin/carddisp.pl?gene=ELANE
KISS1	7.1972	Q15726	53	GC01M204190	https://www.genecards.org/cgi-bin/carddisp.pl?gene=KISS1
SIRT5	7.19291	Q9NXA8	58	GC06P013574	https://www.genecards.org/cgi-bin/carddisp.pl?gene=SIRT5
CHEK2	7.19074	O96017	67	GC22M028687	https://www.genecards.org/cgi-bin/carddisp.pl?gene=CHEK2
C9orf72	7.19071	Q96LT7	54	GC09M030300	https://www.genecards.org/cgi-bin/carddisp.pl?gene=C9orf72
XBP1	7.18592	P17861	59	GC22M028794	https://www.genecards.org/cgi-bin/carddisp.pl?gene=XBP1
PIEZO1	7.18401	Q92508	51	GC16M088715	https://www.genecards.org/cgi-bin/carddisp.pl?gene=PIEZO1
MLX	7.17875	Q9UH92	55	GC17P042567	https://www.genecards.org/cgi-bin/carddisp.pl?gene=MLX
APOM	7.17752	O95445	51	GC06P190715	https://www.genecards.org/cgi-bin/carddisp.pl?gene=APOM
HAO1	7.17222	Q9UJM8	53	GC20M010915	https://www.genecards.org/cgi-bin/carddisp.pl?gene=HAO1
SAMD9	7.16836	Q5K651	48	GC07M093099	https://www.genecards.org/cgi-bin/carddisp.pl?gene=SAMD9
HAX1	7.16276	O00165	55	GC01P179976	https://www.genecards.org/cgi-bin/carddisp.pl?gene=HAX1
EZH2	7.16081	Q15910	66	GC07M148807	https://www.genecards.org/cgi-bin/carddisp.pl?gene=EZH2
PRTN3	7.15812	P24158	59	GC19P000840	https://www.genecards.org/cgi-bin/carddisp.pl?gene=PRTN3
CRY1	7.15415	Q16526	56	GC12M106991	https://www.genecards.org/cgi-bin/carddisp.pl?gene=CRY1
EFTUD2	7.15119	Q15029	54	GC17M101083	https://www.genecards.org/cgi-bin/carddisp.pl?gene=EFTUD2
SLC8A1	7.14594	P32418	57	GC02M040078	https://www.genecards.org/cgi-bin/carddisp.pl?gene=SLC8A1
ANOS1	7.13948	P23352	52	GC0XM008528	https://www.genecards.org/cgi-bin/carddisp.pl?gene=ANOS1
FASLG	7.13297	P48023	60	GC01P172659	https://www.genecards.org/cgi-bin/carddisp.pl?gene=FASLG
L1CAM	7.13034	P32004	60	GC0XM153864	https://www.genecards.org/cgi-bin/carddisp.pl?gene=L1CAM
HNRNPK	7.12879	P61978	58	GC09M126260	https://www.genecards.org/cgi-bin/carddisp.pl?gene=HNRNPK
TRAF6	7.1224	Q9Y4K3	59	GC11M036467	https://www.genecards.org/cgi-bin/carddisp.pl?gene=TRAF6
MYL2	7.12099	P10916	61	GC12M112099	https://www.genecards.org/cgi-bin/carddisp.pl?gene=MYL2
LYN	7.11976	P07948	63	GC08P055879	https://www.genecards.org/cgi-bin/carddisp.pl?gene=LYN
ADD1	7.10885	P35611	57	GC04P031670	https://www.genecards.org/cgi-bin/carddisp.pl?gene=ADD1
PAK1	7.10855	Q13153	63	GC11M143344	https://www.genecards.org/cgi-bin/carddisp.pl?gene=PAK1
HPGD	7.10165	P15428	58	GC04M174490	https://www.genecards.org/cgi-bin/carddisp.pl?gene=HPGD
NHEJ1	7.10066	Q9H9Q4	55	GC02M219217	https://www.genecards.org/cgi-bin/carddisp.pl?gene=NHEJ1
IFNA1	7.09543	P01562	52	GC09P022139	https://www.genecards.org/cgi-bin/carddisp.pl?gene=IFNA1
TMEM67	7.09533	Q5HYA8	52	GC08P093754	https://www.genecards.org/cgi-bin/carddisp.pl?gene=TMEM67
STIM1	7.09418	Q13586	62	GC11P022826	https://www.genecards.org/cgi-bin/carddisp.pl?gene=STIM1
LGSN	7.08945	Q5TDP6	44	GC06M063275	https://www.genecards.org/cgi-bin/carddisp.pl?gene=LGSN
IL6R	7.08499	P08887	63	GC01P154405	https://www.genecards.org/cgi-bin/carddisp.pl?gene=IL6R
PGP	7.07708	A6NDG6	47	GC16M052166	https://www.genecards.org/cgi-bin/carddisp.pl?gene=PGP
PABPN1	7.06657	Q86U42	56	GC14P064368	https://www.genecards.org/cgi-bin/carddisp.pl?gene=PABPN1
CYP4B1	7.06123	P13584	53	GC01P046757	https://www.genecards.org/cgi-bin/carddisp.pl?gene=CYP4B1
DHPS	7.05708	P49366	56	GC19M111980	https://www.genecards.org/cgi-bin/carddisp.pl?gene=DHPS
SLC26A3	7.05636	P40879	57	GC07M107765	https://www.genecards.org/cgi-bin/carddisp.pl?gene=SLC26A3
NLGN3	7.05193	Q9NZ94	56	GC0XP071144	https://www.genecards.org/cgi-bin/carddisp.pl?gene=NLGN3
PRODH2	7.05007	Q9UF12	47	GC19M035799	https://www.genecards.org/cgi-bin/carddisp.pl?gene=PRODH2
GNB5	7.04971	O14775	56	GC15M167104	https://www.genecards.org/cgi-bin/carddisp.pl?gene=GNB5
TUBB2B	7.0475	Q9BVA1	56	GC06M004303	https://www.genecards.org/cgi-bin/carddisp.pl?gene=TUBB2B
MALT1	7.04335	Q9UDY8	58	GC18P058671	https://www.genecards.org/cgi-bin/carddisp.pl?gene=MALT1
SLC4A2	7.04197	P04920	54	GC07P151057	https://www.genecards.org/cgi-bin/carddisp.pl?gene=SLC4A2
CTDP1	7.03688	Q9Y5B0	53	GC18P079706	https://www.genecards.org/cgi-bin/carddisp.pl?gene=CTDP1
CSTB	7.02738	P04080	59	GC21M043772	https://www.genecards.org/cgi-bin/carddisp.pl?gene=CSTB
SLC5A5	7.02565	Q92911	57	GC19P161660	https://www.genecards.org/cgi-bin/carddisp.pl?gene=SLC5A5
FABP12	7.02487	A6NFH5	44	GC08M081524	https://www.genecards.org/cgi-bin/carddisp.pl?gene=FABP12
UBC	7.0211	P0CG48	56	GC12M124911	https://www.genecards.org/cgi-bin/carddisp.pl?gene=UBC
KAT6B	7.00868	Q8WYB5	57	GC10P076489	https://www.genecards.org/cgi-bin/carddisp.pl?gene=KAT6B
EPB41L1	7.00863	Q9H4G0	53	GC20P036091	https://www.genecards.org/cgi-bin/carddisp.pl?gene=EPB41L1
MYO5A	7.00831	Q9Y4I1	56	GC15M167644	https://www.genecards.org/cgi-bin/carddisp.pl?gene=MYO5A
EDNRA	7.0023	P25101	62	GC04P147480	https://www.genecards.org/cgi-bin/carddisp.pl?gene=EDNRA
DGKD	6.99437	Q16760	56	GC02P235468	https://www.genecards.org/cgi-bin/carddisp.pl?gene=DGKD
TAF1	6.99273	P21675	61	GC0XP071366	https://www.genecards.org/cgi-bin/carddisp.pl?gene=TAF1
LETM1	6.98571	O95202	56	GC04M001811	https://www.genecards.org/cgi-bin/carddisp.pl?gene=LETM1
SULT1A3	6.98033	P0DMM9	47	GC16P030199	https://www.genecards.org/cgi-bin/carddisp.pl?gene=SULT1A3
CEBPA	6.97185	P49715	60	GC19M033299	https://www.genecards.org/cgi-bin/carddisp.pl?gene=CEBPA
FFAR1	6.9687	O14842	52	GC19P163172	https://www.genecards.org/cgi-bin/carddisp.pl?gene=FFAR1
KIF5A	6.96597	Q12840	58	GC12P081699	https://www.genecards.org/cgi-bin/carddisp.pl?gene=KIF5A
PCDH19	6.96562	Q8TAB3	55	GC0XM100291	https://www.genecards.org/cgi-bin/carddisp.pl?gene=PCDH19
TMPO	6.96517	P42166	59	GC12P098515	https://www.genecards.org/cgi-bin/carddisp.pl?gene=TMPO
MIR107	6.96137		27	GC10M089604	https://www.genecards.org/cgi-bin/carddisp.pl?gene=MIR107
HOMER2	6.96117	Q9NSB8	54	GC15M166513	https://www.genecards.org/cgi-bin/carddisp.pl?gene=HOMER2
U2AF2	6.96109	P26368	52	GC19P055654	https://www.genecards.org/cgi-bin/carddisp.pl?gene=U2AF2
GGT6	6.95817	Q6P531	44	GC17M099819	https://www.genecards.org/cgi-bin/carddisp.pl?gene=GGT6
BACE1	6.95779	P56817	59	GC11M117285	https://www.genecards.org/cgi-bin/carddisp.pl?gene=BACE1
SHANK1	6.94842	Q9Y566	52	GC19M050659	https://www.genecards.org/cgi-bin/carddisp.pl?gene=SHANK1
GABRA1	6.94659	P14867	60	GC05P161847	https://www.genecards.org/cgi-bin/carddisp.pl?gene=GABRA1
LOC130058930	6.945		5	GC16P134698	https://www.genecards.org/cgi-bin/carddisp.pl?gene=LOC130058930
ACSL5	6.94483	Q9ULC5	53	GC10P112374	https://www.genecards.org/cgi-bin/carddisp.pl?gene=ACSL5
ALDOC	6.94256	P09972	50	GC17M100469	https://www.genecards.org/cgi-bin/carddisp.pl?gene=ALDOC
FANCC	6.94206	Q00597	60	GC09M095099	https://www.genecards.org/cgi-bin/carddisp.pl?gene=FANCC
ST3GAL4	6.94044	Q11206	56	GC11P126355	https://www.genecards.org/cgi-bin/carddisp.pl?gene=ST3GAL4
CD55	6.93995	P08174	62	GC01P207321	https://www.genecards.org/cgi-bin/carddisp.pl?gene=CD55
TOP3A	6.93808	Q13472	56	GC17M018271	https://www.genecards.org/cgi-bin/carddisp.pl?gene=TOP3A
LACTB	6.93774	P83111	51	GC15P203603	https://www.genecards.org/cgi-bin/carddisp.pl?gene=LACTB
DCTN1	6.93743	Q14203	59	GC02M074361	https://www.genecards.org/cgi-bin/carddisp.pl?gene=DCTN1
POLD1	6.93613	P28340	59	GC19P162481	https://www.genecards.org/cgi-bin/carddisp.pl?gene=POLD1
JAG1	6.93432	P78504	63	GC20M010637	https://www.genecards.org/cgi-bin/carddisp.pl?gene=JAG1
EMD	6.93025	P50402	57	GC0XP154379	https://www.genecards.org/cgi-bin/carddisp.pl?gene=EMD
LIG3	6.9258	P49916	58	GC17P034980	https://www.genecards.org/cgi-bin/carddisp.pl?gene=LIG3
CNDP1	6.92428	Q96KN2	55	GC18P074534	https://www.genecards.org/cgi-bin/carddisp.pl?gene=CNDP1
NPHS2	6.91712	Q9NP85	54	GC01M179554	https://www.genecards.org/cgi-bin/carddisp.pl?gene=NPHS2
SLC7A6	6.91691	Q92536	51	GC16P129796	https://www.genecards.org/cgi-bin/carddisp.pl?gene=SLC7A6
SLCO2B1	6.91276	O94956	55	GC11P115469	https://www.genecards.org/cgi-bin/carddisp.pl?gene=SLCO2B1
COL4A4	6.91075	P53420	57	GC02M226973	https://www.genecards.org/cgi-bin/carddisp.pl?gene=COL4A4
TBCE	6.90963	Q15813	53	GC01P235367	https://www.genecards.org/cgi-bin/carddisp.pl?gene=TBCE
CD247	6.9074	P20963	62	GC01M167425	https://www.genecards.org/cgi-bin/carddisp.pl?gene=CD247
FANCL	6.90578	Q9NW38	59	GC02M058127	https://www.genecards.org/cgi-bin/carddisp.pl?gene=FANCL
CNDP2	6.90547	Q96KP4	54	GC18P074495	https://www.genecards.org/cgi-bin/carddisp.pl?gene=CNDP2
ITGA2B	6.90245	P08514	63	GC17M101067	https://www.genecards.org/cgi-bin/carddisp.pl?gene=ITGA2B
HLA-A	6.90198	P04439	59	GC06P190669	https://www.genecards.org/cgi-bin/carddisp.pl?gene=HLA-A
IL7R	6.90057	P16871	59	GC05P035852	https://www.genecards.org/cgi-bin/carddisp.pl?gene=IL7R
ACTG1	6.89969	P63261	60	GC17M081509	https://www.genecards.org/cgi-bin/carddisp.pl?gene=ACTG1
TTC7A	6.89624	Q9ULT0	50	GC02P046930	https://www.genecards.org/cgi-bin/carddisp.pl?gene=TTC7A
PPP1CC	6.89589	P36873	57	GC12M110838	https://www.genecards.org/cgi-bin/carddisp.pl?gene=PPP1CC
KDR	6.89495	P35968	67	GC04M055078	https://www.genecards.org/cgi-bin/carddisp.pl?gene=KDR
AMH	6.89396	P03971	56	GC19P161006	https://www.genecards.org/cgi-bin/carddisp.pl?gene=AMH
CFH	6.89047	P08603	59	GC01P196621	https://www.genecards.org/cgi-bin/carddisp.pl?gene=CFH
MIF	6.88752	P14174	60	GC22P023894	https://www.genecards.org/cgi-bin/carddisp.pl?gene=MIF
ACP5	6.88674	P13686	59	GC19M011574	https://www.genecards.org/cgi-bin/carddisp.pl?gene=ACP5
SIN3A	6.88176	Q96ST3	59	GC15M075369	https://www.genecards.org/cgi-bin/carddisp.pl?gene=SIN3A
SOX10	6.86362	P56693	59	GC22M090075	https://www.genecards.org/cgi-bin/carddisp.pl?gene=SOX10
MGMT	6.85871	P16455	62	GC10P129467	https://www.genecards.org/cgi-bin/carddisp.pl?gene=MGMT
OGDHL	6.85532	Q9ULD0	53	GC10M049734	https://www.genecards.org/cgi-bin/carddisp.pl?gene=OGDHL
ENG	6.85132	P17813	60	GC09M132959	https://www.genecards.org/cgi-bin/carddisp.pl?gene=ENG
BBS5	6.84792	Q8N3I7	50	GC02P169502	https://www.genecards.org/cgi-bin/carddisp.pl?gene=BBS5
FUS	6.8477	P35637	57	GC16P031180	https://www.genecards.org/cgi-bin/carddisp.pl?gene=FUS
PLAU	6.84767	P00749	64	GC10P073909	https://www.genecards.org/cgi-bin/carddisp.pl?gene=PLAU
MIR23A	6.84749		30	GC19M112018	https://www.genecards.org/cgi-bin/carddisp.pl?gene=MIR23A
CNP	6.83919	P09543	56	GC17P041966	https://www.genecards.org/cgi-bin/carddisp.pl?gene=CNP
SYNCRIP	6.8387	O60506	52	GC06M085607	https://www.genecards.org/cgi-bin/carddisp.pl?gene=SYNCRIP
SMC1A	6.83361	Q14683	60	GC0XM053374	https://www.genecards.org/cgi-bin/carddisp.pl?gene=SMC1A
ACSM2B	6.83135	Q68CK6	42	GC16M052797	https://www.genecards.org/cgi-bin/carddisp.pl?gene=ACSM2B
CACNB2	6.8177	Q08289	59	GC10P018141	https://www.genecards.org/cgi-bin/carddisp.pl?gene=CACNB2
CDH1	6.808	P12830	61	GC16P068737	https://www.genecards.org/cgi-bin/carddisp.pl?gene=CDH1
CDKN1B	6.80767	P46527	61	GC12P080490	https://www.genecards.org/cgi-bin/carddisp.pl?gene=CDKN1B
PSEN2	6.80646	P49810	63	GC01P226870	https://www.genecards.org/cgi-bin/carddisp.pl?gene=PSEN2
TERT	6.79884	O14746	64	GC05M001253	https://www.genecards.org/cgi-bin/carddisp.pl?gene=TERT
MYH9	6.79768	P35579	60	GC22M036281	https://www.genecards.org/cgi-bin/carddisp.pl?gene=MYH9
CLCN4	6.79606	P51793	55	GC0XP010156	https://www.genecards.org/cgi-bin/carddisp.pl?gene=CLCN4
EEF1A2	6.79045	Q05639	60	GC20M063479	https://www.genecards.org/cgi-bin/carddisp.pl?gene=EEF1A2
HDAC4	6.78995	P56524	65	GC02M239048	https://www.genecards.org/cgi-bin/carddisp.pl?gene=HDAC4
RARA	6.7832	P10276	63	GC17P040309	https://www.genecards.org/cgi-bin/carddisp.pl?gene=RARA
DPEP1	6.77478	P16444	57	GC16P089613	https://www.genecards.org/cgi-bin/carddisp.pl?gene=DPEP1
NAA10	6.7746	P41227	57	GC0XM153929	https://www.genecards.org/cgi-bin/carddisp.pl?gene=NAA10
[truncated: 715 more rows]
